# Supplementary material for: Human population dynamics in Upper Paleolithic Europe inferred from fossil dental phenotypes
Source: Sci Adv. 2024 Aug 16;10(33):eadn8129. doi: 10.1126/sciadv.adn8129 (PMC11328903; doi:10.1126/sciadv.adn8129)
Supplement: Supplementary file 2 — Data S1 [file sciadv.adn8129_data_s1.zip]

Archive with 1 entries (1 files):
- adn8129_data_s1.xlsx
