# Supplementary material for: Human population dynamics in Upper Paleolithic Europe inferred from fossil dental phenotypes
Source: Sci Adv. 2024 Aug 16;10(33):eadn8129. doi: 10.1126/sciadv.adn8129 (PMC11328903; doi:10.1126/sciadv.adn8129)
Supplement: Supplementary file 2 — Data S1 [file sciadv.adn8129_data_s1.zip › adn8129_data_s1.xlsx]

## Sheet: Dental specimens
Specimen ID	Specimen	Space	Time	Reference	WING	SHOV	DOSH	INGR	MERI	DARI	ODON	CARA	ENEX	RUP1	RUM2	ANFO	DEWR	GRPA	HLM1	CUS6	CUS7	RLM1	RLM2	TOAN
Specimen 1	Předmostí 5	East	MPG	(1–4)									0									0	1
Specimen 2	Předmostí 4	East	MPG	(1–5)		0							0							0	0			0
Specimen 3	Předmostí 21	East	MPG	(1–5)									1					1	1			0	1	0
Specimen 4	Předmostí 3	East	MPG	(1–5)	0							0	0											0
Specimen 5	Předmostí 9	East	MPG	(1–5)	0	0	0	1	0		0	0	0					0	1	0	0			0
Specimen 6	Předmostí 10	East	MPG	(1–5)	0	0		0			0	0	0	0		1		0	1	0	0			0
Specimen 7	Předmostí 1	East	MPG	(1–5)	0	0	0	0	0		0	0	0	0	1
Specimen 8	Předmostí 2	East	MPG	(1–5)			0										1
Specimen 9	Předmostí 14	East	MPG	(1–5)									0			1		0	1	0	0
Specimen 10	Předmostí 7	East	MPG	(1–5)		0		1	0	0	0	1	0			1		0	1	0	0	0	1
Specimen 11	Předmostí 24	East	MPG	(1–5)												0	0		1	0	0
Specimen 12	Předmostí 25	East	MPG	(1–5)														1	1	0	0
Specimen 13	Předmostí 22	East	MPG	(1–5)								0
Specimen 14	Předmostí 18	East	MPG	(1–5)														0	1	0	0	0	1
Specimen 15	Předmostí 26	East	MPG	(1–4, 6)									0			1		1	1	0	0	0	1	0
Specimen 16	Předmostí 30	East	MPG	(2–4)												1		0	1		0			0
Specimen 18	Baousso da Torre 2	East	MPG	(7–9)					1	0	0	0						0		0
Specimen 19	Arene Candide AC1 Il Principe	East	LPG	(10–12)	0							1
Specimen 21	Barma Grande 3	East	MPG	(13–15)	0	0						0
Specimen 22	Barma Grande 4	East	MPG	(13–15)	0	0		0			0	1						0	1	0	0
Specimen 23	Barma Grande 5	East	MPG	(14–16)									0											0
Specimen 26	Grotte des Enfants 6	East	MPG	(14, 17–19)	0	1	0					1				1		0	1	0	0	0	1	0
Specimen 27	Caviglione 1	East	LPG	(20, 21)																		0	1	0
Specimen 28	Fosselone 1	East	MPG	(22)								0		1	1
Specimen 29	Ostuni 1	East	LPG	(18, 23)	0
Specimen 30	Grotta Paglicci 12	East	MPG	(18, 24–28)														0	1	0	0
Specimen 31	Grotta Paglicci 25	East	LPG	(18, 24–28)	0						0							0	1	0	0
Specimen 32	Grotta Paglicci 37	East	MPG	(25, 28)														1		0
Specimen 33	Grotta Paglicci 36	East	MPG	(25, 28)							0	0
Specimen 34	Ferrassie LF9 [other IDs: La Ferrassie b (LFb) / La Ferrassie 7 (Grand Abri) / MNP 1934-4-1-1]	West	MPG	original fossil, (29–33)		0	0	0
Specimen 35	Ferrassie LFG1 [other IDs: La Ferrassie Grotte 9 / La Ferrassie 9 / MNP 1934-4-1-2]	West	MPG	original fossil, (29, 32, 33)									1			1		1				0	1
Specimen 37	Pataud 1	West	LPG	(34–36)	0	0	0	0	0		0	1	0	1	0	1		0	1	1	0			0
Specimen 39	Pataud 6 (AP/58-2-37821 & AP/58-2-37819)	West	LPG	(34, 36–38)		0							1		1
Specimen 40	La Quina-Aval 1	West	MPG	(39)									0			1	1		1	0	0	0	1
Specimen 41	La Quina-Aval 2	West	MPG	(39)							0			0
Specimen 42	La Quina-Aval 3	West	MPG	(39)							0
Specimen 43	Les Rois A	West	MPG	original fossil, (40)						0	0		0			0	0		1	1	0
Specimen 50	Les Rois w/# RI1	West	MPG	(40)		0	0
Specimen 51	Les Rois 50 #5 LI1	West	MPG	(40)		0	0	0
Specimen 52	Les Rois w/# RI1	West	MPG	(40)			0	0
Specimen 53	Les Rois 50#45 LI1	West	MPG	(40)		0	0	0
Specimen 54	Les Rois #35 LI2	West	MPG	(40)		0	0
Specimen 55	Les Rois R50 w/# LP4	West	MPG	(40)							0			0
Specimen 56	Les Rois R51 #29 RP4	West	MPG	(40)							0			0
Specimen 57	Les Rois R50 #40 RM1	West	MPG	(40)									0			1			1	0	0	0	1
Specimen 58	Les Rois R51 #14 RM1	West	MPG	(40)												1	0		1	0	0
Specimen 59	Les Rois R50 #31 RM2	West	MPG	(40)									0					0		0	0	0	1
Specimen 60	Les Rois R51 #6 RM2	West	MPG	(40)									0			1		0			0	0	1
Specimen 61	Les Rois R50 #21A RM3	West	MPG	(40)								0	0		0
Specimen 62	Les Rois R51 #16 RM3	West	MPG	(40)								0	0
Specimen 63	Piage 3 (4734)	West	MPG	(33, 41, 42)								0	0		0
Specimen 64	Piage 3 (4735)	West	MPG	(33, 41, 42)								0
Specimen 65	Brassempouy 16 (Hyènes)	West	MPG	(43, 44)							0
Specimen 66	Brassempouy 884 (Hyènes)	West	MPG	(43, 44)									0			1		0		0	0	0	1
Specimen 67	Brassempouy 542 (Hyènes)	West	MPG	(43, 44)								0			1
Specimen 69	Brassempouy 1046 (Hyènes)	West	MPG	(43, 44)		0	0	0
Specimen 70	Brassempouy 2206 (Hyènes)	West	MPG	(43, 44)		0	0	0
Specimen 71	Brassempouy 262, 441 (Hyènes/Dubalen)	West	MPG	(43, 44)		0	0	0	0	0
Specimen 72	Cro-Magnon 4256	West	MPG	(45–47)																		0	0
Specimen 74	Font de Gaume 2	West	MPG	original fossil, (30, 33)												1	0		1	0	0
Specimen 75	Lachaud 5 (mandibule A)	West	LPG	original fossil, (48–51)						1			1			0	0	1	1	1	0	0	1
Specimen 76	Lachaud 3 (mandibule B)	West	LPG	original fossil, (48–51)									1			1		0	1	1	0	0	1
Specimen 77	Lussac/Tannerie LC5	West	LPG	(52–54)							0					1			1		0
Specimen 78	Les Roches 2 (Abri Blanchard des Roches)	West	MPG	(49, 55, 56)															1		0
Specimen 79	Les Roches 1 (Abri Blanchard des Roches) [other IDs: Blanchard 1 / Abri Blanchard 1956-46 (A)]	West	MPG	original fossil, (55, 56)									0			0				0	0
Specimen 81	Les Abeilles 1	West	MPG	original fossil, (32, 33)		0	0
Specimen 82	Les Abeilles 2	West	MPG	original fossil, (32, 33)									0			1	0		1	0	0
Specimen 84	Badegoule 3b (mandible) [other ID: Badegoule 3]	West	LPG	(57, 58)												1	0		1	0	0
Specimen 85	Chez Leix	West	MPG	(33, 59, 60)												1			1	0	0
Specimen 86	Marronnier 1	West	MPG	(61)														0		0	0
Specimen 87	La Crouzade 6	West	MPG	(62–64)							0	1	0	1	1
Specimen 88	Muierii 1	East	MPG	(65–67)				1					0	1
Specimen 89	Oase 1	East	MPG	original fossil, (68–70)									0			0			1	1	0	0	1	0
Specimen 90	Oase 2	East	MPG	original fossil, (70–72)								1	0	1
Specimen 91	Bacho Kiro 559	East	MPG	(73–75)									0				0		1	0	0
Specimen 92	Bacho Kiro 1704	East	MPG	(73–75)						0
Specimen 94	Buran Kaya III #137	East	MPG	(76, 77)		0	0	0
Specimen 95	Buran Kaya III #149	East	MPG	(77)												1		1		0	0
Specimen 96	Dolní Vĕstonice 3	East	MPG	(78, 79)	0							0								0	0	0	1	0
Specimen 97	Dolní Vĕstonice 9	East	MPG	(78, 80)																		0	1
Specimen 98	Dolní Vĕstonice 13	East	MPG	original fossil, (78, 81–83)	0		0	0		0	0	0	0	1		1		0	1	1	0			0
Specimen 99	Dolní Vĕstonice 14	East	MPG	original fossil, (78, 81–83)	0		0	0			0	0	0	1		1		0	1	0	0
Specimen 100	Dolní Vĕstonice 15	East	MPG	original fossil, (78, 81–83)	0	0	0	0	0	1	0	0	0			1		1	1	0	0	0	1	0
Specimen 101	Dolní Vĕstonice 16	East	MPG	original fossil, (78, 81–83)																		0	1
Specimen 102	Dolní Vĕstonice 31	East	MPG	original fossil, (78, 80)									0			1				0	0	1	1
Specimen 103	Dolní Vĕstonice 32	East	MPG	(78, 80)																0	0	0	1
Specimen 104	Dolní Vĕstonice 36	East	MPG	original fossil, (78, 80)								1				1	0		1	1	0
Specimen 105	Dolní Vĕstonice 37	East	MPG	original fossil, (78, 80)									0			0		0			0	0	0
Specimen 106	Dolní Vĕstonice 38	East	MPG	(78, 80)																		0	1
Specimen 107	Pavlov 1	East	MPG	original fossil, (78, 81, 82)									0											0
Specimen 108	Pavlov 2	East	MPG	original fossil, (78, 80)								0	0
Specimen 109	Pavlov 3	East	MPG	original fossil, (78, 80)									0						1	0	0
Specimen 110	Pavlov 20	East	MPG	(78, 84)								0
Specimen 111	Pavlov 22	East	MPG	(78, 84)				0
Specimen 112	Pavlov 28	East	MPG	(78, 84)																0
Specimen 113	Sunghir 1	East	MPG	original fossil, (85–88)											1							0	1	0
Specimen 114	Sunghir 2	East	MPG	original fossil, (86–89)	0	0	0	0	0	0	0	0	0			0	1	0	1	0	0	0	1
Specimen 115	Sunghir 3	East	MPG	original fossil, (86–89)	0	0	0	0	0	0	0	0	0			0	0	1	1	0	0	0	1
Specimen 116	Kostenki 14 (Markina Gora)	East	MPG	original fossil, (89–92)	0	0	0	0		0	0	0	0			0			1	0	0			0
Specimen 117	Mladeč 1	East	MPG	original fossil, (93–95)								0	0		1
Specimen 118	Mladeč 2	East	MPG	original fossil, (93–95)								0	0	1
Specimen 119	Mladeč 8	East	MPG	(93, 94, 96)									0		1
Specimen 120	Mladeč 9	East	MPG	original fossil, (93, 94, 96)					1
Specimen 121	Mladeč 10	East	MPG	original fossil, (93, 94, 96)								0	0		1
Specimen 125	Caldeirão 1 (P12.sc665b)	West	LPG	original fossil, (97–99)								1
Specimen 126	Caldeirão 2 (O12.84)	West	LPG	(97, 99)																		0	1
Specimen 132	Lagar Velho I	West	MPG	original fossil, (100, 101)		0	0	0	0	1	0	0	1			0	0	0	1	0	0	0	1
Specimen 133	Beneito 3	West	LPG	(102, 103)								0	0		1
Specimen 134	Aitzbitarte III UM1	West	LPG	(104, 105)								0	0		1
Specimen 135	Aitzbitarte III LM2	West	LPG	(104, 105)														0		0
Specimen 136	Parpallo 1	West	LPG	(106–108)								0		1				0		0	0
Specimen 137	Riera 3	West	LPG	(109–111)															1			0	1
Specimen 138	Las Caldas 9848	West	LPG	(111)								0	0		1
Specimen 139	Las Caldas 2172	West	LPG	(111)									0		1
Specimen 140	San Teodoro 2	East	LG/EH	(112, 113)	0																			0
Specimen 141	Romito 1	East	LG/EH	(114–117)														0		0	0
Specimen 142	Romito 2	East	LG/EH	(114–118)					0	0	0	0						0		0	0
Specimen 143	Romito 3	East	LG/EH	(114–117, 119)								0						0		0	0
Specimen 144	Romito 4	East	LG/EH	(114, 117, 119)		1		1				1						0		0	0
Specimen 145	Romito 5	East	LG/EH	(114, 117, 119)								0						0		0	0
Specimen 146	Romito 6	East	LG/EH	(114, 117, 119)		0						0						0		0	0
Specimen 148	Romanelli 5 (R D 2-VIII-58)	East	LG/EH	(120, 121)																		0	1
Specimen 150	Romanelli 7 (R Homo SO3 29-10-54)	East	LG/EH	(120, 121)														1	1	0	0			1
Specimen 151	Romanelli 8 (R Homo)	East	LG/EH	(120, 121)															1
Specimen 152	La Punta 1	East	LG/EH	(18, 122, 123)																				0
Specimen 153	Ortucchio 1	East	LPG	(18, 124, 125)								0
Specimen 154	Vado all'Arancio A (Vado all'Arancio 1)	East	LG/EH	(18, 126, 127)	0			0			0	0
Specimen 155	Villabruna 1	East	LG/EH	(128, 129)									0											0
Specimen 156	Fredian 4	East	LG/EH	unpublished pictures kindly provided by Dr. Alessandro Riga, (130)									0		0							0	1
Specimen 157	Fredian 6	East	LG/EH	unpublished pictures kindly provided by Dr. Alessandro Riga, (130)		1	0	0	0		0	0	0	0	1	1		0	1	0	0	0	1
Specimen 158	Arene Candide AC 16 [other IDs: AC 17; Adolescent zona A)	East	LG/EH	(19, 131–133)		1	0				0	0	0	1	1
Specimen 159	Arene Candide AC 18 [other IDs: AC 20; Mandible zona A]	East	LG/EH	(131, 133–136)												0		1	1	0	0			0
Specimen 160	Arene Candide AC 2	East	LG/EH	(131, 134)								0	0					0	1	0	0			0
Specimen 161	Arene Candide AC 3 [other ID: skull 1]	East	LG/EH	(131, 132, 134, 136)								1	0						1		0			0
Specimen 162	Arene Candide AC 4	East	LG/EH	(131, 134)														0		0	0			0
Specimen 163	Arene Candide AC 12 [other ID: skull 19]	East	LG/EH	(131, 132, 134, 136)	0								0								0			0
Specimen 164	Kůlna 6	East	LPG	(137, 138)									0											0
Specimen 167	Zlatý kůň ZK1,2	East	MPG	(139, 140)									0
Specimen 168	Moca 1	East	LG/EH	(141)	0
Specimen 169	Brillenhöhle (child mandible + maxilla)	West	LPG	original fossil, (23, 142–144)									0			1	0		1	0	0	0	1
Specimen 170	Bonn-Oberkassel 1 [other ID: D998]	West	LG/EH	(145, 146)																		0	1	0
Specimen 171	Bonn-Oberkassel 2 [other ID: D999]	West	LG/EH	original fossil, (145–147)	0	0	0	0	0		0	0	0	1	0	1		0	1	0	0			0
Specimen 172	Burghöhle Dietfurt M6c-308.5	West	LG/EH	(148)	0	1		1			0
Specimen 173	Petersfels 1	West	LG/EH	(149, 150)								0	0
Specimen 174	Petersfels 3	West	LG/EH	(149, 150)								0	0						1		0
Specimen 175	Gönnersdorf 1	West	LPG	(150, 151)											1
Specimen 176	Maszycka 1/4	East	LPG	(152–154)									0									0	1
Specimen 177	Le Bichon 1	West	LG/EH	(155–157)	0	0	0	0	0	0	0	0	0	1		1		0	1	0	0			1
Specimen 178	Las Caldas 832	West	LPG	(111)									0		1
Specimen 179	Balma Guilanya 3381 (18)	West	LG/EH	(158–160)											0
Specimen 185	Balma Guilanya 4182 (36)	West	LG/EH	(158–160)																	0
Specimen 186	Balma Guilanya 3381 (46)	West	LG/EH	(158–160)															1
Specimen 189	Barranc Blanc 2	West	LG/EH	(161, 162)									0	0
Specimen 190	Chora 1	West	LG/EH	(111, 163)					0		0
Specimen 191	Chora 2	West	LG/EH	(111, 163)																	0	0	1
Specimen 192	Chora 3	West	LG/EH	(111, 163)											0
Specimen 193	Chora 4	West	LG/EH	(111, 163)											0
Specimen 194	Erralla molar	West	LG/EH	(164, 165)											1
Specimen 196	El Mirón 1	West	LPG	(166, 167)									1			1		0	1	1	0			0
Specimen 197	Pasiega 1	West	LPG	original fossil, (168, 169)		0	0	0				0	0		0
Specimen 198	Pendo 1	West	LPG	original fossil, (169, 170)						0	0	0
Specimen 199	Rascaño Ra.XD.180.1000	West	LPG	(171, 172)		1	0	0
Specimen 200	Rascaño Ra.IXB.100.19	West	LG/EH	(171, 173)								0	0		0
Specimen 201	Parpallo 4A	West	LPG	(174)								0			0
Specimen 202	Santa Catalina SC.B6.L29.1469	West	LG/EH	(175, 176)									0							0	0	0	0	1
Specimen 203	Cisterna 1 (Portugal)	West	LG/EH	original fossil, (177)					0	1	0	1
Specimen 204	Cisterna 2 (Portugal)	West	LG/EH	(177)						0
Specimen 206	Limeuil-village 3	West	LPG	(32, 33)																		0	1
Specimen 207	Lussac/Fadets 2 [other ID: LC6]	West	LPG	(53, 178)		0	0	0
Specimen 208	Lussac/Fadets 3	West	LPG	(179)									0			1	0		1	0	0	0	1
Specimen 210	Lussac/Marche LC1	West	LPG	(53, 178, 180, 181)																		0	1
Specimen 211	Lussac/Marche LC2	West	LPG	(53, 178, 180, 181)								0	0		1
Specimen 212	Lussac/Marche mand4: LMR4-LLP4, LMR4-LLM1	West	LPG	(53, 180–182)							0		1						1	0	0	1	1
Specimen 213	La Madeleine 1	West	LPG	(33, 183, 184)														1	1	0	0
Specimen 216	Morin 1	West	LG/EH	(33, 49, 180, 185)							0					0			1	0	0	0	0
Specimen 217	Morin 7 [other ID: Le Morin 9]	West	LPG	(33, 59)												0			1	0	0
Specimen 220	Le Peyrat LP5	West	LG/EH	(186)																		0	1
Specimen 221	Piage 2 (4591)	West	LPG	(33, 41, 42)							0			0
Specimen 222	Piscine H1	West	LPG	(181, 187, 188)									0			1			1	0	1	0	1
Specimen 223	Piscine H3	West	LPG	(181, 187, 188)										1
Specimen 224	Le Placard 68098	West	LPG	(49)																		0	1
Specimen 225	Le Placard 61397	West	LPG	(49)																		0	1
Specimen 226	Le Placard MAN 61397 (no 46; couche no 5 1886)	West	LPG	(49, 189, 190)									1						1			0	1
Specimen 227	Le Placard 4, ?80628 (associated numbers)	West	LPG	(49)																		0	0
Specimen 228	Pont d'Ambon 1	West	LG/EH	(181, 191, 192)							0	0
Specimen 229	Pont d'Ambon 4	West	LG/EH	(181, 191, 192)								0	0		0
Specimen 231	Bruniquel II-Forges EM 536 & 537	West	LPG	(49, 54, 193, 194)						0					1							0	1
Specimen 232	Lafaye 25 [other IDs: Lafaye 2; Bruniquel 25; LF25]	West	LPG	(181, 195)					0	0		1				0	0		1	0	0
Specimen 233	Lafaye 24 [other IDs: Lafaye 1; Bruniquel 24; LF24]	West	LPG	(49, 184, 195, 196)	0										0							0	1	0
Specimen 234	Cap Blanc	West	LPG	(49, 181, 197–199)	0	0	0	0	0	0	0	0	0			1		0	1	0	0	0	1
Specimen 235	Chancelade 1	West	LPG	(14, 180, 200)																		0	1
Specimen 236	La Crouzade 7	West	LPG	(62)								0			1
Specimen 237	Farincourt 1 [other ID: mandibule III 1]	West	LG/EH	original fossil, (201–203)						0			0			0		0	1	0	0	0	0	0
Specimen 238	Farincourt 3 [other ID: fragment de maxillaire supérieur II 2]	West	LPG	original fossil, (201, 202)					0	1
Specimen 239	Houleau 1	West	LPG	(59)												0			1	0	0	0	1
Specimen 240	Iboussières A	West	LG/EH	(23, 204, 205)									0	0	1									0
Specimen 241	Iboussières I	West	LG/EH	(23, 204, 205)									0			0	0	0	1	0	0	0	1
Specimen 242	Isturitz 71	West	LPG	(14, 206, 207)								0		1
Specimen 245	Rigney 1 Mandible	West	LPG	(23, 208, 319, 320)									1									0	1	0
Specimen 246	Roc-de-Cave 1	West	LG/EH	(49, 181, 184, 209)		0	0	0	0		0	0			1	1		1	1	0	0	0	1
Specimen 247	Rochereil 3	West	LG/EH	(49, 210)												1	0		1	0	0
Specimen 248	Rochereil 1	West	LG/EH	(211, 212)	0																			0
Specimen 250	Tournal 20	West	LPG	(213, 214)												1		0		0	0
Specimen 252	Grotte des Enfants 1	East	LG/EH	(17, 215)															1	0	0
Specimen 253	Grotte des Enfants 2	East	LG/EH	(17, 215)												1	0		1	0	0
Specimen 254	Castillo C	West	MPG	original fossil, (216)												0	0		0	0	0
Specimen 255	Gough’s Cave GC87 (25) + GC87 (87) + GC87 (49) (including teeth GC86 (264)B, GC87 (29), GC87 (120)a, GC87 (120)b, GC87 (165), GC87 (194), GC89 (009)	West	LPG	original fossil, (217–219)	0	0	0	0	0		0	0	0	0		0		0	1	0	0
Specimen 256	Gough’s Cave GC87 (139) [460-B-ALT; 301.0]	West	LPG	original fossil, (217–219)	0	0	0	0			0	0	1
Specimen 257	Gough's Cave GC87 (253) [304.0], including teeth GC87 (263), GC89 (002), GC89 (003)	West	LPG	original fossil, (217–219)							0		1			0		0	1		0
Specimen 258	Gough’s Cave 89–001 [Area I/M102/701.0]	West	LPG	(217–219)							0
Specimen 259	Gough’s Cave #6	West	LPG	(217–219)																0	0	1	1
Specimen 260	Gough’s Cave #1 (‘Cheddar Man’)	West	LG/EH	(193, 217, 218, 220, 221)						0	0	0	0			0		0	1	0	0
Specimen 261	Kendrick's Lower Cave 074	West	LG/EH	(219, 222–225)												1		0	1	0	0	0	1	1
Specimen 262	Bacho Kiro F6-620	East	MPG	(226)									0			1		0		0	0	0	0
Specimen 263	Tagliente 2	East	LPG	(113, 227, 228)							0		0			1	0	0	1	0	0	0	1	1
Specimen 264	Maszycka 1/5	East	LPG	(113, 152, 153)									1					0				0	0
Specimen 268	Kents Cavern 4	West	MPG	(229–231)									1	0	1
Specimen 270	La Rochette A	West	LPG	(184, 232–234)							0	1		1	0
Specimen 271	La Rochette B	West	LPG	(184, 232–234)																		0	1
Specimen 275	Šandalja Ša 14031	East	LG/EH	(235–237)		1	0	0
Specimen 276	Šandalja Ša 14033, Šandalja Ša 14034	East	LG/EH	(235–237)									0		0
Specimen 277	Šandalja Ša 14035	East	LG/EH	(235–237)									0					0		0		0	0
Specimen 278	Kostenki 15 (Gorodtsov)	East	MPG	original fossil, (238–240)	0	0	0					1	0			0	0		0	0	0
Specimen 280	Moita do Sebastiao Tomba 35	West	LG/EH	(241)						1									1	0	0
Specimen 281	Moita do Sebastiao Tomba 52	West	LG/EH	(241)															0	0	0
Specimen 282	Moita do Sebastiao Tomba 54	West	LG/EH	(241)															1	0	0
Specimen 283	Moita do Sebastiao Tomba 1001	West	LG/EH	(241)		0	0	0	1	0		0
Specimen 284	Moita do Sebastiao Ossada 1	West	LG/EH	(241)																0	0
Specimen 285	Moita do Sebastiao Ossada 3 3.1	West	LG/EH	(241)														0	1	0	0
Specimen 286	Moita do Sebastiao OSSADA 3 3.2	West	LG/EH	(241)					0	1	0	0						0	1	0	0
Specimen 287	Moita do Sebastiao Ossada 40 crani XXIV	West	LG/EH	(241)								1
Specimen 288	Moita do Sebastiao Ossada 39 39.1	West	LG/EH	(241)						0								0		0	0
Specimen 289	Moita do Sebastiao Ossada T	West	LG/EH	(241)							0	0						0	1	0	0
Specimen 290	Moita do Sebastiao Ossada 56	West	LG/EH	(241)		1	1	0	0
Specimen 291	Moita do Sebastiao Crani XVII	West	LG/EH	(241)	0	0	0	1	0	1	0	1						0	1	0	0			0
Specimen 292	Moita do Sebastiao Ossada 53	West	LG/EH	(241)				1		1	0	0						0	1	0	0			0
Specimen 293	Moita do Sebastiao Crani VII	West	LG/EH	(241)														0	1	0	0			0
Specimen 294	Moita do Sebastiao Ossada 5 Crani XXVII	West	LG/EH	(241)			1	1			0	0						0	1	0	0			0
Specimen 295	Moita do Sebastiao Crani XXXIV md	West	LG/EH	(241)																0	0
Specimen 296	Moita do Sebastiao Ossada 57	West	LG/EH	(241)		1	0	0	0	0	0	0						0	1	0	0
Specimen 297	Moita do Sebastiao Ossada 25 Crani xxx	West	LG/EH	(241)																0	0			0
Specimen 298	Moita do Sebastiao Ossada 8 Crani XVI	West	LG/EH	(241)																0	0	0	1
Specimen 299	Moita do Sebastiao Crani XXXVII	West	LG/EH	(241)															1
Specimen 300	Moita do Sebastiao Crani XII (f. md)	West	LG/EH	(241)							0							0		0	0
Specimen 301	Moita do Sebastiao Ossada 7 7.3	West	LG/EH	(241)														0	1	0	0			0
Specimen 302	Moita do Sebastiao Ossada 2 Crani XXVI	West	LG/EH	(241)									1							0	0			0
Specimen 303	Moita do Sebastiao Ossada 29	West	LG/EH	(241)													0		1	0	0
Specimen 304	Moita do Sebastiao Ossada A 33	West	LG/EH	(241)						0	0	1						0	1	0	0			0
Specimen 305	Moita do Sebastiao Ossada 13 (XIX)	West	LG/EH	(241)				1			0		1						1	0	0
Specimen 306	Moita do Sebastiao Ossada 9 Crani XVII M	West	LG/EH	(241)																0	0
Specimen 307	Moita do Sebastiao Ossada 6 Crani XXVIII	West	LG/EH	(241)				0				0
Specimen 309	Moita do Sebastiao Ossada 55 Infantil/indet	West	LG/EH	(241)															1	0	0
Specimen 310	Moita do Sebastiao Ossada 18 18.2	West	LG/EH	(241)								1	0
Specimen 311	Moita do Sebastiao Crani Y	West	LG/EH	(241)									0
Specimen 312	Moita do Sebastiao Ossada 18 18.1	West	LG/EH	(241)															1		0
Specimen 314	Moita do Sebastiao Crani XXX Individu 25	West	LG/EH	(241)																0
Specimen 315	Moita do Sebastiao ?	West	LG/EH	(241)	0		0	0	0	0	0	0						0	1	0	0
Specimen 316	Moita do Sebastiao Ossada 32	West	LG/EH	(241)								0	0					0	1	0	0			1
Specimen 317	Moita do Sebastiao Crani W	West	LG/EH	(241)			0	0	0		0	0							1	0	0
Specimen 318	Moita do Sebastiao Crani XXXII	West	LG/EH	(241)		1	0	0			0	0	0					1		0	0			0
Specimen 319	Moita do Sebastiao Crani Z	West	LG/EH	(241)			1	1				0	0					0		0	0			0
Specimen 320	Moita do Sebastiao Crani XX	West	LG/EH	(241)			0	0		0	0	0
Specimen 321	Moita do Sebastiao Ossada 14 Crani XXI	West	LG/EH	(241)	0	1	0	0				0	1					0		0	0			0
Specimen 322	Moita do Sebastiao Ossada D	West	LG/EH	(241)							0
Specimen 323	Moita do Sebastiao Ossada 42	West	LG/EH	(241)									0						1	0	0
Specimen 324	Cabeço da Arruda XIII (1/3)	West	LG/EH	(241)		1	0	0				0	0
Specimen 325	Cabeço da Arruda Ar.25	West	LG/EH	(241)		0	1	0	0	0	0	1	0					1	1	0	0
Specimen 326	Cabeço da Arruda Sep IV	West	LG/EH	(241)																0	0
Specimen 327	Cabeço da Arruda Ar 64	West	LG/EH	(241)		0	0	0	0	0	0	0
Specimen 328	Cabeço da Arruda Ar 31	West	LG/EH	(241)									0						1	0	0
Specimen 329	Cabeço da Arruda Ar 28	West	LG/EH	(241)				0											1	0	0
Specimen 330	Cabeço da Arruda Ossada VIII MxD I Mxe	West	LG/EH	(241)									1
Specimen 331	Cabeço da Arruda Ar 61	West	LG/EH	(241)									0
Specimen 332	Cabeço da Arruda Ar 1	West	LG/EH	(241)									0				0	0	1	0	0
Specimen 333	Cabeço da Arruda 81.2.311	West	LG/EH	(241)									0							0	0			0
Specimen 334	Cabeço da Arruda Ar 62	West	LG/EH	(241)								0	1					0		0	0			0
Specimen 335	Cabeço da Arruda 81.14.92	West	LG/EH	(241)									1
Specimen 336	Cabeço da Arruda ARR 38.2	West	LG/EH	(241)								0	0
Specimen 337	Cabeço da Arruda Ar. VIII Tas 180 (Clase 62.14)	West	LG/EH	(241)				0
Specimen 338	Cabeço da Arruda 3	West	LG/EH	(241)					0	0	0	0						0	1	1	0
Specimen 339	Cabeço da Arruda I XXXII F	West	LG/EH	(241)									0							0	0
Specimen 340	Cabeço da Arruda 81.17.57	West	LG/EH	(241)							0		0					1	0	0	0			0
Specimen 341	Cabeço da Arruda 81.2.311 Individu 2	West	LG/EH	(241)			0	0	0	0	0	1	0					0	1	0	0
Specimen 342	Cabeço da Arruda 81.2.311	West	LG/EH	(241)					0	0	0	0	0					1	1	0	0
Specimen 343	Cabeço da Arruda Ar 63	West	LG/EH	(241)				0					0					0	1	0	0
Specimen 345	Cabeço da Arruda 81.19.103	West	LG/EH	(241)		0	0	0			0		0					0		0	0			0
Specimen 346	Cabeço da Arruda Ar XIII (113)	West	LG/EH	(241)									0					0	1	0	0
Specimen 347	Cabeço da Arruda Ar 25	West	LG/EH	(241)		1						1	0
Specimen 348	Cabeço da Arruda 33	West	LG/EH	(241)				0
Specimen 349	Cabeço da Arruda 43	West	LG/EH	(241)								0						0	1	0	0
Specimen 350	Cabeço da Arruda Ar 29	West	LG/EH	(241)				1					0							0	0			0
Specimen 351	Cabeço da Arruda A	West	LG/EH	(241)	1			0					0
Specimen 352	Cabeço da Arruda XIV	West	LG/EH	(241)								0	0					0		0	0
Specimen 353	Cabeço da Arruda Ar 34	West	LG/EH	(241)									0											0
Specimen 354	Cabeço da Amoreira AM.80.08.1	West	LG/EH	(241)															1	0	0			0
Specimen 355	Cabeço da Amoreira AM. 80.2.3.49	West	LG/EH	(241)													0		1	0	0
Specimen 356	Cabeço da Amoreira AM. 2,3	West	LG/EH	(241)								0
Specimen 357	Cabeço da Amoreira AM. NS	West	LG/EH	(241)								0
Specimen 358	Cabeço da Amoreira AM. 180.42.776	West	LG/EH	(241)								0						0	1	0	0
Specimen 361	Cabeço da Amoreira AM. 80.39.9	West	LG/EH	(241)								0
Specimen 362	Cabeço da Amoreira AM. 80.39.9	West	LG/EH	(241)								0
Specimen 365	Cabeço das Amoreiras ESQ 5	West	LG/EH	(241)								0						0	1	0	0
Specimen 366	Cabeço das Amoreiras ESQ 6	West	LG/EH	(241)															1	0	0
Specimen 367	Arapouco Esqueleto 1A	West	LG/EH	(241)								0					1		1	0	0			0
Specimen 368	Arapouco Esqueleto 7	West	LG/EH	(241)						1	0						1	0	1	0	0
Specimen 369	Cabeço do Pez Esq 10 T.B 5a	West	LG/EH	(241)								0						1	1	0	0			0
Specimen 370	Cabeço do Pez Esq 27 6234A	West	LG/EH	(241)															1	0	0			0
Specimen 371	Cabeço do Pez 6196	West	LG/EH	(241)															1	0	0			0
Specimen 372	Cabeço do Pez 6251-B	West	LG/EH	(241)						0	0	0						1	1	0	0
Specimen 373	Cabeço do Pez 6250-D	West	LG/EH	(241)						0	0	0						1	1	0	0			0
Specimen 375	La Braña Braña 1	West	LG/EH	(241)			0	0				0						0	1	0	0			0
Specimen 376	La Braña Braña 2	West	LG/EH	(241)			0	0				0								0	0			0
Specimen 377	El Collado EN 3	West	LG/EH	(241)				0					0	1	1					0	0	0	1
Specimen 378	El Collado EN 4.1	West	LG/EH	(241)		0	0	0	0	0	0		0		1				1	0	0	0	1	0
Specimen 379	El Collado EN 4.2	West	LG/EH	(241)		0	0	0	0	0	0	0	0		1				1	0		0	1
Specimen 380	El Collado EN 5	West	LG/EH	(241)			0	0			0	0	0		1				1	0	0			0
Specimen 381	El Collado EN 6	West	LG/EH	(241)	0	0		0			0	0	0					0	1	0	0	0	1
Specimen 382	El Collado EN 7	West	LG/EH	(241)				0			0		0							0	0	0	1	0
Specimen 383	El Collado EN 8	West	LG/EH	(241)	0	0	0	0	0	0	0	0
Specimen 384	El Collado EN 11	West	LG/EH	(241)		0	0	0		0	0	0	0		0			0	1	0	0			0
Specimen 385	El Collado EN 12	West	LG/EH	(241)									0									0	1	0
Specimen 386	El Collado EN 13	West	LG/EH	(241)							0	0	0		0			0	1	0	0			1
Specimen 387	El Collado EN 14	West	LG/EH	(241)	1		0	0					0		1					0	0	0	1
Specimen 388	El Collado EN 15	West	LG/EH	(241)		1	0	0	0	0	0	0	0					0		0	0	0	1
Specimen 389	Casa Corona Burial 1	West	LG/EH	(241)	0	0	0	0	0	0		0					0	1	1	0	0
Specimen 390	Casa Corona Burial 2	West	LG/EH	(241)						0		0					0		1
Specimen 391	Mas Nou Ind 2	West	LG/EH	(241)						0							0	0	0	0	0
Specimen 392	Mas Nou Ind 1	West	LG/EH	(241)						0		0							0	0	0
Specimen 393	Cueva de Nerja “Pepita”	West	LG/EH	(242)		0	0						0
Specimen 394	Murzak-Koba 1	East	LG/EH	(243, 244)														0
Specimen 396	Fatma-Koba 1	East	LG/EH	(243, 244)														0
Specimen 397	Satsurblia SATP5-3, SATP5-4, SATP5-6, SATP5-7	East	LG/EH	(245)							0		0			0	0	0	0	1	0	0	1
Specimen 398	Hohlenstein-Stadel 5830B	West	LG/EH	original fossil, (246)	0	1	0	0			0	0	0			1		0		0	0	0	1	0
Specimen 399	San Teodoro 1	East	LPG	(247, 248)							0					0		0	1	0	0			0
Specimen 400	Istálloskö	East	MPG	original fossil, (249–253)												1	0		0	0	0
Specimen 401	Ohalo II H2	East	LPG	(254, 255)	0	0	0	0			0		0									0	1	0
Specimen 402	Qasr Kharaneh	East	LPG	(256–258)																0	0			0
Specimen 403	Moghr el-Ahwal Cave 3 Phase E (locus 463)	East	LPG	(259)							0					0	0	0	0	0	0
Specimen 404	Dzeravá skala	East	MPG	original fossil, (260, 261)												1		1		0	0
Specimen 405	Manot MC-9 P3	East	MPG	(262)							0			1
Specimen 406	Manot MC-8 M2 / MC-16 M3	East	MPG	(262)								0	1		0
Specimen 407	Spitz-Mießlingtal 2	East	MPG	original fossil, (49, 150, 263)												1			1	0	0	0	1
Specimen 409	Cro-Magnon 4253	West	MPG	(45–47)										0	1							0	1
Specimen 410	Cro-Magnon 4254	West	MPG	(45–47)									0	1	1
Specimen 411	Cro-Magnon 4257/58	West	MPG	(45–47)									0	1						0	0
Specimen 412	Badegoule-Ouest Is2g	West	LPG	(33, 264)		1		1
Specimen 413	Badegoule-Ouest Is2dr	West	LPG	(33, 264)		0		0
Specimen 414	Badegoule-Ouest Ps2g	West	LPG	(33, 264)							0
Specimen 415	Badegoule-Ouest Ms1g	West	LPG	(33, 264)								0
Specimen 416	Badegoule-Ouest Ms3dr	West	LPG	(33, 264)								0			0
Specimen 417	Badegoule-Ouest Mi1dr	West	LPG	(33, 264)												1	0		1	0	0
Specimen 418	Badegoule-Ouest Mi3g	West	LPG	(33, 264)												0				0	0	0	1
Specimen 419	Badegoule-Ouest Mi2dr	West	LPG	(33, 264)																		0	0
Specimen 420	Ofnet (OSUT 4043)	West	LG/EH	original fossil, (23)			0	0			0		0	0		0			1	1	0	0	0	0
Specimen 422	Pierkunowo-Giżycko PG1-1	East	LG/EH	(265)									0					1		0	0	0	1
Specimen 423	Pierkunowo-Giżycko PG1-2	East	LG/EH	(265, 266)												1	0		1	0	0
Specimen 424	Pierkunowo-Giżycko PG2-1	East	LG/EH	(265)												0			1	0	0
Specimen 425	Woźna Wieś	East	LG/EH	(265, 267)		1		0			0		0	0	0						0	0	1
Specimen 426	Zamostye-2 Nr 8	East	LG/EH	(268)														1		0	0
Specimen 427	Zamostye-2 Nr 9	East	LG/EH	(268)		0	0					0
Specimen 429	Tito Bustillo	West	LPG	(269, 270)		0	0	0
Specimen 430	Hohlenstein-Stadel 5830A	West	LG/EH	original fossil, (246)	0	1	0	0			0	0	0			0		0	1	0	0			0
Specimen 431	Hohlenstein-Stadel 5830C	West	LG/EH	original fossil, (246)								1				0	0		1	0	0
Specimen 432	El Ruso - upper second molar	West	LPG	(111, 271–273)									0		1
Specimen 433	Neuessing 2 (Klausenhöhlen: Mittlere Klause)	West	MPG	original fossil, (274)				0					0		1
Specimen 434	Grotta Paglicci 26	East	LPG	(25)												0		0		0	0	0	1
Specimen 435	Le Placard MAN 61394 (no 28; Couche no 6 – 1882; pièce 143)	West	LPG	(189, 190)								1		1
Specimen 436	Le Placard MAN 61401 (no 33; pièce 148)	West	LPG	(189, 190)									0
Specimen 438	Dolní Vĕstonice 8	East	MPG	(275)		1	0	0
Specimen 439	Le Peyrat LP1	West	LPG	(54, 212, 276)		1		0	0			0				1	0	0	1	0	0	0	1
Specimen 440	Le Peyrat LP2	West	LPG	(54, 212, 276)		0		1
Specimen 441	Le Peyrat LP3	West	LPG	(54, 212, 276)		0									1
Specimen 442	Le Peyrat LP4	West	LPG	(54, 212, 276)									1						1	0	0	0	1
Specimen 444	Figuier 1	West	LPG	(54, 277)															1		0
Specimen 446	Hoteaux 1	West	LG/EH	(278–280)		0	0
Specimen 447	Houleau 2	West	LG/EH	(181, 281, 282)												1	1		1	0	0
Specimen 448	La Vergne	West	LG/EH	(181, 281)												0	0		1	1	0
Specimen 449	Les Perrats PER08-3021	West	LG/EH	(181, 283)								0
Specimen 450	Ksar Akil 1	East	MPG	(284, 285)		0						1				1	0		0	0	0	0	1
Specimen 451	Qafzeh H2	East	MPG	(286)									0			1		1		0	0			0
Specimen 452	Bordes-Fitte N-9 #18	West	MPG	(287)		0	0	0
Specimen 453	Bad Dürrenberg (adult female)	West	LG/EH	(288)	0			0				0
Specimen 455	Lussac/Marche #1: LMR-1-URI1	West	LPG	(182)		0	0	0
Specimen 456	Lussac/Marche #2: LMR-2-ULI1	West	LPG	(182)		0	0	0
Specimen 457	Lussac/Marche #3: LMR-3-URI2	West	LPG	(182)		0	0	0
Specimen 458	Lussac/Marche #mand3: LMR3-LRI1, LMR3-LLI1, LMR3-LRI2, LMR3-LLI2, LMR3-LRC, LMR3-LLC, LMR3-LRP3, LMR3-LLP3, LMR3-LLP4	West	LPG	(182)						0	0
Specimen 460	Lussac/Marche #6: LMR-6-ULC	West	LPG	(182)					1	1
Specimen 461	Lussac/Marche #7: LMR-7-URC	West	LPG	(182)					1	1
Specimen 463	Lussac/Marche #8: LMR-8-LLC	West	LPG	(182)						0
Specimen 464	Lussac/Marche #9: LMR-9-URP3	West	LPG	(182)							0			0
Specimen 465	Lussac/Marche #10: LMR-10-URP4	West	LPG	(182)							0			0
Specimen 467	Lussac/Marche #12: LMR-12-LRP3	West	LPG	(182)							0
Specimen 468	Lussac/Marche #13: LMR-13-LRP4	West	LPG	(182)							0
Specimen 469	Lussac/Marche #14: LMR-14-URM1	West	LPG	(182)								0	0
Specimen 470	Lussac/Marche #18: LMR-18-URM1	West	LPG	(182)								0	0		1
Specimen 471	Lussac/Marche #15: LMR-15-URM2	West	LPG	(182)								0	0		1
Specimen 472	Lussac/Marche #17: LMR-17-URM2	West	LPG	(182)								0	0		0
Specimen 473	Lussac/Marche #19: LMR-19-ULM3	West	LPG	(182)											1
Specimen 474	Lussac/Marche #16: LMR-16-URM3	West	LPG	(182)								0	0		0
Specimen 475	Lussac/Marche #20: LMR-20-ULM3	West	LPG	(182)								0	0		0
Specimen 476	Lussac/Marche #21: LMR-21-LRM1	West	LPG	(182)									1			0	0		1	0	0	0	1
Specimen 477	Lussac/Marche #22: LMR-22-LRM1	West	LPG	(182)									0						1	1	0	0	1
Specimen 478	Lussac/Marche #27: LMR-27-LRM1	West	LPG	(182)												0	0		1	1	1
Specimen 479	Lussac/Marche #24: LMR-24-LRM2	West	LPG	(182)									0					0				0	1
Specimen 480	Lussac/Marche #25: LMR-25-LLM2	West	LPG	(182)									0					1		0	0	0	1
Specimen 481	Lussac/Marche #26: LMR-26-LLM2	West	LPG	(182)									1			0		1		0	0	0	1
Specimen 482	Lussac/Marche #23: LMR-23-LRM3	West	LPG	(182)									0							0		0	0
Specimen 483	Gargas GPA-646	West	MPG	(289, 290)						0						0	0		1	0	0
Specimen 484	Altamira CE41464	West	LPG	(291–293)		1	0	0
Specimen 485	Los Azules I	West	LG/EH	(294–296)																				0
Specimen 486	Balma Guilanya 3381 (48)	West	LG/EH	(158–160)																1
Specimen 488	Balzi Rossi BR 5	East	LG/EH	(297)										0	1
Specimen 490	Covalejos CV-2 (inventory nr. 422)	West	MPG	(292, 298)								0	0		0
Specimen 491	Cuartamentero ULM1	West	LG/EH	(299–301)								0			1
Specimen 492	Ksar Akil 4	East	MPG	(284, 285, 302)		0	0		0	1	0	1				1	1		1	1	0
Specimen 497	Peyrazet #2	West	LPG	(303, 304)								0
Specimen 498	Peyrazet #3	West	LPG	(303, 304)								0
Specimen 499	Rascaño Incisor (Ra.XD.180.1000)	West	LPG	(171, 172)				0
Specimen 500	Rascaño Molar (Ra.IXB.100.19; Ra.Gal.3)	West	LG/EH	(171, 173)								0	0		0
Specimen 501	Vysoká Lešnice UP2	East	LG/EH	(305, 306)							0			0
Specimen 502	Šídelník I #56	East	LG/EH	(305–307)									0		0
Specimen 503	Šídelník I #58	East	LG/EH	(305–307)									0									0	0
Specimen 504	Theopetra THE 2 "Avgi"	East	LG/EH	(308–310)																		0	1
Specimen 505	Saint-Germain-la-Rivière STG 1 (ID: n°os 3,4,6,7,10-23,26,27,30,31)	West	LPG	(184, 311)	0						0	0							0	0
Specimen 506	Isturitz 72	West	LPG	(206, 207, 312)										1	0
Specimen 507	Isturitz 70	West	LPG	(206, 207, 312)																		0	0
Specimen 508	Les Vachons 1	West	MPG	original fossil, (53, 313)									1					1
Specimen 509	Roc de Combe 4 [other ID: Combe Capelle 4 (I2)]	West	MPG	original fossil, (32, 33)		0	1	0
Specimen 510	Kostenki 17	East	MPG	original fossil, (314, 315)									0
Specimen 511	Kostenki 18	East	LPG	original fossil, (316)		0	0			1		0				0			1	0	0
Specimen 512	Les Vachons 2 (A)	West	MPG	original fossil, (53, 313)								0	0
Specimen 513	Berva-volgy (Magdel II) #68.142.1	East	LG/EH	original fossil, (317)									0								0
Specimen 515	Saint-Germain-la-Rivière (M) (isolated tooth)	West	LPG	original fossil, (33, 311)								0	0
Specimen 516	Saint-Germain-la-Rivière (M) B4	West	LPG	original fossil, (33, 59, 311, 318)									0			0	0	0	1	0	0
Specimen 517	Saint-Germain-la-Rivière (M) B3	West	LPG	original fossil, (33, 59, 311, 318)									0			0	0		1	0	0
Specimen 518	Saint-Germain-la-Rivière (M) B5 (part of mand) + B6&B7	West	LPG	original fossil, (33, 59, 311, 318)								0	0			1	1		1	0	0
Specimen 519	Saint-Germain-la-Rivière (M) 3 (1970-7)	West	LPG	original fossil, (33, 59, 311, 318)									0			0		1		0	1
Specimen 520	Saint-Germain-la-Rivière (M) 6 (1970-7)	West	LPG	original fossil, (33, 59, 311, 318)									1					0			0
Specimen 521	Saint-Germain-la-Rivière (M) 21 (1970-7)	West	LPG	original fossil, (33, 59, 311, 318)								0	0
Specimen 522	Saint-Germain-la-Rivière (M) 9 (1970-7)	West	LPG	original fossil, (33, 59, 311, 318)						0
Specimen 523	Saint-Germain-la-Rivière (M) 10 (1970-7)	West	LPG	original fossil, (33, 59, 311, 318)					0	1
Specimen 524	Saint-Germain-la-Rivière (M) 11 (1970-7)	West	LPG	original fossil, (33, 59, 311, 318)								0	0
Specimen 525	Saint-Germain-la-Rivière (M) 12 (1970-7)	West	LPG	original fossil, (33, 59, 311, 318)			0
Specimen 528	Saint-Germain-la-Rivière (M) 15 (1970-7)	West	LPG	original fossil, (33, 59, 311, 318)		0	0
Specimen 529	Saint-Germain-la-Rivière (M) 16 (1970-7)	West	LPG	original fossil, (33, 59, 311, 318)		0	0
Specimen 530	Saint-Germain-la-Rivière (M) 7 (1970-7)	West	LPG	original fossil, (33, 59, 311, 318)								0	0
Specimen 531	Saint-Germain-la-Rivière (M) 18 (1970-7)	West	LPG	original fossil, (33, 59, 311, 318)								0	0
Specimen 532	Saint-Germain-la-Rivière (M) 2 (1970-7)	West	LPG	original fossil, (33, 59, 311, 318)								0	0
Specimen 533	Saint-Germain-la-Rivière (M) 1 (1970-7)	West	LPG	original fossil, (33, 59, 311, 318)								0	0
Specimen 534	La Chaud 4 (S or M)	West	LPG	original fossil, (48, 50, 51)									0			1	1	1	1	1	0

## Sheet: References
1.	J. Matiegka, Homo Předmostensis: Fosilní člověk z Předmostí na Moravě (L’homme fossile de Předmostí en Moravie (Tchécoslovaquie)), Vol. I. Lebky (Vol. I. Les crânes) (Česká akademie věd a umění, Prag, 1934).
2.	J. A. Svoboda, The upper paleolithic burial area at Predmostí: ritual and taphonomy. J. Hum. Evol. 54, 15–33 (2008).
3.	J. Velemínská, J. Brůžek, "Atlas of Fossil Records" in Early modern humans from Předmostí near Přerov, Czech Republic, A new reading of old documentation, J. Velemínská, J. Brůžek, Eds. (Academia, Praha, ed. 1, 2008), pp. 219-398.
4.	J. Brůžek, J. Velemínská, "The Paleobiology of the Předmostí People" in Early modern humans from Předmostí near Přerov, Czech Republic, A new reading of old documentation, J. Velemínská, J. Brůžek, Eds. (Academia, Praha, ed. 1, 2008), pp. 139–143.
5.	P. Trefný, "The Dental Remains from Předmostí: Morphology, Metrics and Pathology" in Early modern humans from Předmostí near Přerov, Czech Republic, A new reading of old documentation, J. Velemínská, J. Brůžek, Eds. (Academia, Praha, ed. 1, 2008), pp. 103–112.
6.	E. Vlček, "The Anthropological Find of the Předmostí 26 Lower Jaw" in Early modern humans from Předmostí near Přerov, Czech Republic, A new reading of old documentation, J. Velemínská, J. Brůžek, Eds. (Academia, Praha, ed. 1, 2008), pp. 125–127.
7.	S. Villotte, M. Samsel, V. Sparacello, The paleobiology of two adult skeletons from Baousso da Torre (Bausu da Ture) (Liguria, Italy): Implications for Gravettian lifestyle. C. R. Palevol 16, 462–473 (2017).
8.	S. Villotte, C. J. Knüsel, P. D. Mitchell, D. Henry-Gambier, Probable carpometacarpal and tarsal coalition from Baousso da Torre Cave (Italy): implications for burial selection during the Gravettian. J. Hum. Evol. 61, 117–120 (2011).
9.	S. Villotte, D. Henry-Gambier, The rediscovery of two Upper Palaeolithic skeletons from Baousso da Torre cave (Liguria-Italy). Am. J. Phys. Anthropol. 141, 3–6 (2010).
10.	S. Sergi, R. Parenti, G. Paoli, "Il giovane paleolitico della caverna delle Arene Candide" in Studi di Paletnologia Paleoantropologia, Paleontologia e Geologia del Quaternario, L. Cardini, R. Parenti, Eds. (Roma, 1974), pp. 13–38.
11.	V. Formicola, X-linked hypophosphatemic rickets: a probable upper Paleolithic case. Am. J. Phys. Anthropol. 98, 403–409 (1995).
12.	P. B. Pettitt, M. P. Richards, R. Maggi, V. Formicola, The Gravettian burial known as the Prince (“Il Principe”). Antiquity 77, 15–19 (2003).
13.	V. Formicola, The triplex burial of Barma Grande. HOMO 39, 130–143 (1988).
14.	J. H. Schwartz, I. Tattersall, The human fossil record, Terminology and craniodental morphology of genus Homo (Europe), Volume 1 (Wiley-Liss, New York, Chichester, 2002).
15.	V. Formicola, P. B. Pettitt, A. Del Lucchese, A Direct AMS Radiocarbon Date on the Barma Grande 6 Upper Paleolithic Skeleton. Curr. Anthropol. 45, 114–118 (2004).
16.	V. Formicola, B. Holt, Tall guys and fat ladies: Grimaldi’s Upper Paleolithic burials and figurines in an historical perspective. J. Anthropol. Sci. 93, 71–88 (2015).
17.	P. Legoux, Détermination de l’age dentaire de fossiles de la lignée humaine (Librairie Maloine, Paris, 1966).
18.	G. Alciati, V. Pesce Delfino, E. Vacca, Catalogue of Italian fossil human remains from the Palaeolithic to the Mesolithic. J. Anthropol. Sci. 84, 1–184 (2005).
19.	V. Formicola, F. Toscani, A Late Epigravettian Skeleton of an Adolescent from Arene Candide Cave (Excavations 1970-1971). Bulletin du Musée d’Anthropologie Préhistorique de Monaco 54, 131–138 (2014).
20.	B. Pinilla, J. Dennison, A. Pérez-Pérez, B. Puech, P.-F. Puech, "Usure dentaire et mode masticatoire de <<La Dame du Cavillon>>" in La Grotte du Cavillon sous la falaise de Baousse Rousse. Grimaldi, Vintimille, Italie, H. de Lumeley, Ed. (CNRS Editions, Paris, 2016), 949-967.
21.	H. Valladas, H. de Lumeley, E. Kalltnecker, "Datation carbone 14 des Cyclope neritea de la sépulture de "La Dame du Cavillon"" in La Grotte du Cavillon sous la falaise de Baousse Rousse. Grimaldi, Vintimille, Italie, H. de Lumeley, Ed. (CNRS Editions, Paris, 2016), pp. 437–440.
22.	F. Mallegni, E. Segre-Naldini, A Human Maxilla (Fosselone 1) and Scapula (Fosselone 2) Recovered in the Pleistocene Layers of the Fosselone Cave, Mt. Circeo, Italy. Quaternaria Nova 2, 211–225 (1992).
23.	Q. Fu, C. Posth, M. Hajdinjak, M. Petr, S. Mallick, D. Fernandes, A. Furtwängler, W. Haak, M. Meyer, A. Mittnik, B. Nickel, A. Peltzer, N. Rohland, V. Slon, S. Talamo, I. Lazaridis, M. Lipson, I. Mathieson, S. Schiffels, P. Skoglund, A. P. Derevianko, N. Drozdov, V. Slavinsky, A. Tsybankov, R. G. Cremonesi, F. Mallegni, B. Gély, E. Vacca, M. R. G. Morales, L. G. Straus, C. Neugebauer-Maresch, M. …
24.	S. Condemi, A. Mounier, P. Giunti, M. Lari, D. Caramelli, L. Longo, Possible interbreeding in late Italian Neanderthals? New data from the Mezzena jaw (Monti Lessini, Verona, Italy). PLOS ONE 8, e59781 (2013).
25.	F. Mallegni, A. Palma di Cesnola, Les Restes Humains Decouverts dans les Niveaux Gravettiens da la Grotte Paglicci (Rignano Garganico, Pouilles, Italie). Anthropologie (Brno) 32, 45–57 (1994).
26.	F. Mallegni, F. Bertoldi, S. K. Manolis, The gravettian female human skeleton from Grotta Paglicci, south Italy. HOMO 50, 127–148 (1999).
27.	A. Ronchitelli, S. Mugnaini, S. Arrighi, A. Atrei, G. Capecchi, M. Giamello, L. Longo, N. Marchettini, C. Viti, A. Moroni, When technology joins symbolic behaviour: The Gravettian burials at Grotta Paglicci (Rignano Garganico – Foggia – Southern Italy). Quatern. Int. 359-360, 423–441 (2015).
28.	C. Berto, P. Boscato, F. Boschin, E. Luzi, A. Ronchitelli, Paleoenvironmental and paleoclimatic context during the Upper Palaeolithic (late Upper Pleistocene) in the Italian Peninsula. Quaternary Sci. Rev. 168, 30–41 (2017).
29.	G. Becam, C. Verna, A. Gómez-Robles, A. Gómez-Olivencia, L. Albessard, J. Arnaud, M. A. Frelat, S. Madelaine, C. Schwab, C. Souday, A. Turq, A. Balzeau, Isolated teeth from La Ferrassie: Reassessment of the old collections, new remains, and their implications. Am. J. Phys. Anthropol. 169, 132–142 (2019).
30.	D. Gambier, F. Houët, A. M. Tillier, Dents de Font-de-Gaume (Chatelperronien et Aurignacien) et de La Ferrassie (Aurignacien ancien) en Dordogne. PALEO 2, 143–152 (1990).
31.	S. Talamo, V. Aldeias, P. Goldberg, L. Chiotti, H. L. Dibble, G. Guérin, J.-J. Hublin, S. Madelaine, R. Maria, D. Sandgathe, T. E. Steele, A. Turq, S. J. P. Mcpherron, The new 14 C chronology for the Palaeolithic site of La Ferrassie, France: the disappearance of Neanderthals and the arrival of Homo sapiens in France. J. Quaternary Sci. 35, 961–973 (2020).
32.	D. Gambier, Vestiges humains du Paléolithique supérieur. Inventaire et description préliminaire de spécimens inédits des collections du Musée national de Préhistoire (Les Eyzies-de-Tayac). PALEO 4, 91–100 (1992).
33.	D. Gambier, F. Houët, "France. Upper Palaeolithic" in Hominid Remains. An Up-Date, R. Orban, J. L. Slachmuylder, P. Sémal, D. Roels, Eds. (1993).
34.	S. Villotte, L. Chiotti, R. Nespoulet, D. Henry-Gambier, Étude anthropologique des vestiges humains récemment découverts issus de la couche 2 de l’abri Pataud (Les Eyzies-de-Tayac-Sireuil, Dordogne, France). Bull. Mem. Soc. Anthropol. Paris 27, 158–188 (2015).
35.	S. Villotte, A. R. Ogden, E. Trinkaus, Dental Abnormalities and Oral Pathology of the Pataud 1 Upper Paleolithic Human. Bull. Mem. Soc. Anthropol. Paris 30, 153–161 (2018).
36.	D. Henry-Gambier, R. Nespoulet, L. Chiotti, D. G. Drucker, A. Lenoble, "Datations" in Le Gravettien final de l’abri Pataud (Dordogne, France), Fouilles et études 2005-2009, R. Nespoulet, L. Chiotti, D. Henry-Gambier, Eds. (Archaeopress, Oxford, 2013), pp. 43–50.
37.	D. Henry-Gambier, S. Villotte, C. Beauval, J. Brůžek, D. Grimaud-Hervé, "Les vestiges humains: un assemblage original" in Le Gravettien final de l’abri Pataud (Dordogne, France), Fouilles et études 2005-2009, R. Nespoulet, L. Chiotti, D. Henry-Gambier, Eds. (Archaeopress, Oxford, 2013), pp. 135–199.
38.	P. Legoux, Étude odontologique des restes humains périgordiens et proto-magdaléniens de l’Abri-Pataud (Dordogne) (seconde partie). Bull. Mem. Soc. Anthropol. Paris 1 (série XIII), 45–84 (1974).
39.	C. Verna, V. Dujardin, E. Trinkaus, The Early Aurignacian human remains from La Quina-Aval (France). J. Hum. Evol. 62, 605–617 (2012).
40.	F. V. Ramirez Rozzi, F. d’Errico, M. Vanhaeren, Pieter, M. Grootes, B. Kerautret, V. Dujardin, Cutmarked human remains bearing Neandertal features and modern human remains associated with the Aurignacian at Les Rois. J. Anthropol. Sci. 87, 153–185 (2009).
41.	G. Delibrias, M.-T. Guillier, J. Évin, J. Chevallier, Sommaire des datations 14C concernant la préhistoire en France III. Bull. Soc. Préhist. Fr. 84, 207–223 (1987).
42.	C. Champagne, "Les dents humaines du Paleolithique superieur du Piage" in Le Piage, site préhistorique du Lot, F. Champagne, R. Espitalié, Eds. (Soc. Préhistorique Française, 1981), pp. 161–164.
43.	S. E. Bailey, J.-J. Hublin, Who made the Early Aurignacian? A Reconsideration of the Brassempouy Dental Remains. Bull. Mem. Soc. Anthropol. Paris 17, 115–121 (2005).
44.	D. Henry-Gambier, B. Maureille, R. White, Vestiges humains des niveaux de l’Aurignacien ancien du site de Brassempouy (Landes). Bull. Mem. Soc. Anthropol. Paris 16, 49–87 (2004).
45.	E. Trinkaus, S. A. Lacy, A. Thibeault, S. Villotte, Disentangling Cro-Magnon: The dental and alveolar remains. Journal of Archaeological Science: Reports 37, 102911 (2021).
46.	D. Henry-Gambier, Les fossiles de Cro-Magnon (Les Eyzies-de-Tayac, Dordogne). Nouvelles données sur leur position chronologique et leur attribution culturelle. Bull. Mem. Soc. Anthropol. Paris 14, 89–112 (2002).
47.	D. Henry-Gambier, R. Nespoulet, L. Chiotti, An Early Gravettian cultural attribution for the human fossils from the Cro-Magnon rock shelter (Les Eyzies-de-Tayac, Dordogne). PALEO 24, 121–138 (2013).
48.	D. Ferembach, Les restes humains de l’abri Lachaud. Bull. Mem. Soc. Anthropol. Paris 8, 61–80 (1957).
49.	M. F. Skinner, G. H. Sperber, Atlas of Radiographs of Early Man (Alan R. Liss, Inc., New York, 1982).
50.	A. Cheynier, Stratigraphie de l’abri Lachaud et les cultures des bords abattus. Archivo de Prehistoria Levantina 4, 25–55 (1953).
51.	C. E. Terhune, T. B. Ritzman, C. A. Robinson, Mandibular ramus shape variation and ontogeny in Homo sapiens and Homo neanderthalensis. J. Hum. Evol. 121, 55–71 (2018).
52.	É. Patte, Mandibule Solutréenne et dents magdaléniennes recueillies par M. le Docteur Pradel à Lussac-les-Chateaux. L’Anthropologie 61, 295–298 (1957).
53.	D. Henry-Gambier, "Les fossiles humains du Paléolithique supérieur de Poitou-Charentes" in Préhistoire entre Vienne et Charente, Hommes et sociétés du Paléolithique, J. Buisson-Catil, J. Primault, Eds. (Association des publications chauvinoises, Chauvigny, 2010), pp. 25–43.
54.	K. P. Oakley, B. G. Campell, T. I. Molleson, Eds., Catalogue of fossil hominids, Part II: Europe (British Museum, London, 1971).
55.	O. Charbonnier, L’ Abri aurignacien des Roches, Commune de Pouligny-Saint-Pierre (Indre). L’Anthropologie 66 (1962).
56.	D. Ferembach, Note sur la dent aurignacienne trouvée dans l’abri Blanchard. Bull. Mem. Soc. Anthropol. Paris 9, 199–202 (1958).
57.	A. Le Cabec, M. Toussaint, Impacts of curatorial and research practices on the preservation of fossil hominid remains. J. Anthropol. Sci. 95, 7–34 (2017).
58.	W. Rosendahl, B. Maureille, E. Trinkaus, Rediscovery of the Badegoule 5 skeletal remains (Badegoule, le Lardin-Saint-Lazare, Dordogne, France). PALEO, 273–278 (2003).
59.	D. Gambier, M. Lenoir, Les vestiges humains du Paléolithique supérieur en Gironde. Bull. Soc. Anthropol. S. O. 26, 2–31 (1991).
60.	D. Gambier, Aurignacien children and mortuary practice in western Europe. Anthropologie (Brno) 38, 5–21 (2000).
61.	G. Onoratini, J. Combier, O. Dutour, H. Lucot, I. Lucot, Découverte de restes humains gravettiens dans la grotte du Marronier (Saint-Remèze, Ardèche). C. R. Acad. Sci. Paris 314 (Série II), 305–308 (1992).
62.	D. Gambier, D. Sacchi, Sur quelques restes humains leptolithiques de la grotte de La Crouzade, Aude. L’Anthropologie (Paris) 95, 155–180 (1991).
63.	D. Henry-Gambier, D. Sacchi, La Crouzade V-VI (Aude, France): Un des plus anciens fossiles d’anatomie moderne en Europe occidentale. Bull. Mem. Soc. Anthropol. Paris 20, 79–104 (2008).
64.	T. Saos, S. Grégoire, J.-J. Bahain, T. Higham, A.-M. Moigne, A. Testu, N. Boulbes, M. Bachellerie, T. Chevalier, G. Becam, J.-P. Duran, A. Alladio, M. I. Ortega, T. Devièse, Q. Shao, The Middle and Upper Palaeolithic at La Crouzade cave (Gruissan, Aude, France): New excavations and a chronostratigraphic framework. Quatern. Int. 551, 85–104 (2020).
65.	A. Doboş, A. Soficaru, E. Trinkaus, The prehistory and paleontology of the Peştera Muierii (Romania) (Université de Liège, Liège, 2010).
66.	A. Soficaru, A. Doboş, E. Trinkaus, Early modern humans from the Peştera Muierii, Baia de Fier, Romania. Proc. Natl. Acad. Sci. USA 103, 17196–17201 (2006).
67.	A. Olariu, G. Skog, R. Hellborg, K. Stenström, M. Faarinen, P. Persson, E. Alexandrescu, "Dating of two Paleolithic Human Fossil Bones from Romania by Accelerator Mass Spectrometry" in Proceedings of the International Conference on Applications of High Precision Atomic & Nuclear Methods 2.-6. September 2002, Neptun, Romania, A. Olariu, K. Stenström, R. Hellborg, Eds. (Bukarest, 2005), pp. 222–226.
68.	E. Trinkaus, O. T. Moldovan, Ş. Milota, A. Bilgar, L. Sarcina, S. Athreya, S. E. Bailey, R. Rodrigo, G. Mircea, T. Higham, C. B. Ramsey, J. van der Plicht, An early modern human from the Peştera cu Oase, Romania. Proc. Natl. Acad. Sci. USA 100, 11231–11236 (2003).
69.	K. Harvati, M. Roksandic, "The Human Fossil Record from Romania: Early Upper Paleolithic European Mandibles and Neanderthal Admixture" in Paleoanthropology of the Balkans and Anatolia, Human Evolution and its Context, K. Harvati, M. Roksandic, Eds. (Springer Netherlands, Dordrecht, 2016), pp. 51–68.
70.	J. Zilhão, E. Trinkaus, S. Constantin, Ş. Milota, M. Gherase, L. Sarcina, A. Danciu, H. Rougier, J. Quilès, R. Rodrigo, "The Peştera cu Oase People, Europe’s Earliest Modern Humans" in Rethinking the human revolution, New behavioural and biological perspectives on the origin and dispersal of modern humans, P. Mellars, K. Boyle, O. Bar-Yosef, C. Stringer, Eds. (Oxbow Books, Oxford, 2007), pp. 249–…
71.	H. Rougier, Ş. Milota, R. Rodrigo, M. Gherase, L. Sarcina, O. T. Moldovan, J. Zilhão, S. Constantin, R. G. Franciscus, C. P. E. Zollikofer, M. S. Ponce de Léon, E. Trinkaus, Peştera cu Oase 2 and the cranial morphology of early modern Europeans. Proc. Natl. Acad. Sci. USA 104, 1165–1170 (2007).
72.	E. Trinkaus, Ş. Milota, R. Rodrigo, G. Mircea, O. T. Moldovan, Early modern human cranial remains from the Peştera cu Oase, Romania. J. Hum. Evol. 45, 245–253 (2003).
73.	E. Glen, K. Kaczanowski, "Human remains" in Excavation of the Bacho Kiro cave (Bulgaria), J. K. Kozłowski, Ed. (Państwowe Wydawnictwo Naukowe, Warszawa, 1982), pp. 75–79.
74.	D. S. Strait, C. M. Orr, J. Hodgkins, N. Spassov, M. Gurova, C. Miller, T. Tzankov, "The Human Fossil Record of Bulgaria and the Formulation of Biogeographic Hypotheses" in Paleoanthropology of the Balkans and Anatolia, Human Evolution and its Context, K. Harvati, M. Roksandic, Eds. (Springer Netherlands, Dordrecht, 2016), pp. 69–78.
75.	H. Fewlass, S. Talamo, L. Wacker, B. Kromer, T. Tuna, Y. Fagault, E. Bard, S. P. McPherron, V. Aldeias, R. Maria, N. L. Martisius, L. Paskulin, Z. Rezek, V. Sinet-Mathiot, S. Sirakova, G. M. Smith, R. Spasov, F. Welker, N. Sirakov, T. Tsanova, J.-J. Hublin, A 14C chronology for the Middle to Upper Palaeolithic transition at Bacho Kiro Cave, Bulgaria. Nature ecology & evolution 4, 794–801 (2020).
76.	S. Prat, Stress physiologique et état de santé des plus anciens Hommes anatomiquement modernes du sud-est de l’Europe (données dentaires, couche 6-1, Buran-Kaya III, Crimée). L’Anthropologie 118, 567–583 (2014).
77.	S. Prat, S. C. Péan, L. Crépin, S. Puaud, D. G. Drucker, M. Lázničková-Galetová, J. van der Plicht, H. Valladas, C. Verna, M. Patou-Mathis, M. Lebon, A. Yanevich, The First Anatomically Modern Humans from South-Eastern Europe. Contributions from the Buran-Kaya III Site (Crimea). Bull. Mem. Soc. Anthropol. Paris 30, 169–179 (2018).
78.	S. W. Hillson, "Dental Morphology, Proportions, and Attrition" in Early Modern Human Evolution in Central Europe, The People of Dolní Věstonice and Pavlov, E. Trinkaus, J. A. Svoboda, Eds. (Oxford University Press, Oxford, 2006), pp. 179–223.
79.	Z. Nerudová, E. Vaníčková, Z. Tvrdý, J. Ramba, O. Bílek, P. Kostrhun, The woman from the Dolní Věstonice 3 burial: a new view of the face using modern technologies. Archaeol. Anthropol. Sci. 11, 2527–2538 (2019).
80.	J. A. Svoboda, "The Archeological Contexts of the Human Remains" in Early Modern Human Evolution in Central Europe, The People of Dolní Věstonice and Pavlov, E. Trinkaus, J. A. Svoboda, Eds. (Oxford University Press, Oxford, 2006), pp. 9–14.
81.	H. Fewlass, S. Talamo, B. Kromer, E. Bard, T. Tuna, Y. Fagault, M. Sponheimer, C. Ryder, J.-J. Hublin, A. Perri, S. Sázelová, J. A. Svoboda, Direct radiocarbon dates of mid Upper Palaeolithic human remains from Dolní Věstonice II and Pavlov I, Czech Republic. Journal of Archaeological Science: Reports 27, 102000 (2019).
82.	M. Hajdinjak, F. Mafessoni, L. Skov, B. Vernot, A. Hübner, Q. Fu, E. Essel, S. Nagel, B. Nickel, J. Richter, O. T. Moldovan, S. Constantin, E. Endarova, N. Zahariev, R. Spasov, F. Welker, G. M. Smith, V. Sinet-Mathiot, L. Paskulin, H. Fewlass, S. Talamo, Z. Rezek, S. Sirakova, N. Sirakov, S. P. McPherron, T. Tsanova, J.-J. Hublin, B. M. Peter, M. Meyer, P. Skoglund, J. Kelso, S. Pääbo, Initial Up…
83.	E. Trinkaus, S. A. Lacy, J. C. Willman, "Human burials and biology" in Dolní Věstonice II, Chronostratigraphy, paleoethnology, paleoanthropology, J. A. Svoboda, Ed. (Academy of Sciences of the Czech Republic, Institute of Archeology, Brno, Brno, 2016), pp. 328–344.
84.	V. Sládek, E. Trinkaus, S. W. Hillson, T. W. Holliday, The people of the Pavlovian, Skeletal catalogue and osteometrics of the Gravettian fossil hominids from Dolní Věstonice and Pavlov (Academy of Sciences of the Czech Republic, Institute of Archaeology, Brno, 2000).
85.	S. Nalawade-Chavan, J. McCullagh, R. Hedges, New hydroxyproline radiocarbon dates from Sungir, Russia, confirm early Mid Upper Palaeolithic burials in Eurasia. PLOS ONE 9, 1-8 (2014).
86.	M. Sikora, A. Seguin-Orlando, V. C. Sousa, A. Albrechtsen, T. S. Korneliussen, A. Ko, S. Rasmussen, I. Dupanloup, P. R. Nigst, M. D. Bosch, G. Renaud, M. E. Allentoft, A. Margaryan, S. V. Vasilyev, E. V. Veselovskaya, S. B. Borutskaya, T. Deviese, D. Comeskey, T. Higham, A. Manica, R. Foley, D. J. Meltzer, R. Nielsen, L. Excoffier, M. Mirazón Lahr, L. Orlando, E. Willerslev, Ancient genomes show …
87.	E. Trinkaus, A. P. Buzhilova, M. B. Mednikova, M. V. Dobrovolskaya, The People of Sunghir, Burials, Bodies, and Behavior in the Earlier Upper Paleolithic (Oxford University Press, Oxford, New York, 2014).
88.	Y. V. Kuzmin, M. Boudin, M. Wojcieszak, A. Zazzo, L. van der Sluis, D. I. Stulova, K. N. Gavrilov, E. V. Veselovskaya, S. V. Vasilyev, Sungir revisited: New data on chronology and stratigraphy of the key Upper Paleolithic site, central Russian plain. Radiocarbon 64, 949–968 (2022).
89.	A. Marom, J. S. O. McCullagh, T. Higham, A. A. Sinitsyn, R. E. M. Hedges, Single amino acid radiocarbon dating of Upper Paleolithic modern humans. Proc. Natl. Acad. Sci. USA 109, 6878–6881 (2012).
90.	V. I. Khartanovich, V. G. Moiseyev, M. B. Mednikova, M. V. Dobrovolskaya, A. P. Buzhilova, The Upper Paleolithic Man from Markina Gora (Kostenki XIV): results of complex studies (in Russian). Vestnik Moskovskogo Universiteta - Antropologia 2, 4–17 (2016).
91.	V. G. Moiseev, V. Khartanovich, A. V. Zubova, The Upper Paleolithic man from Markina Gora. Her. Russ. Acad. Sci. 87, 165–171 (2017).
92.	A. Seguin-Orlando, T. S. Korneliussen, M. Sikora, A.-S. Malaspinas, A. Manica, I. Moltke, A. Albrechtsen, A. Ko, A. Margaryan, Moiseyev, Vyacheslav, G., T. Goebel, M. Westaway, D. Lambert, V. Khartanovich, J. D. Wall, P. R. Nigst, R. A. Foley, M. M. Lahr, R. Nielsen, L. Orlando, E. Willerslev, Paleogenomics. Genomic structure in Europeans dating back at least 36,200 years. Science 346, 1113–1118 …
93.	E. M. Wild, M. Teschler-Nicola, W. Kutschera, P. Steier, W. Wanek, "14C Dating of early upper Paleolithic human and faunal remains from Mladeč" in Early Modern Humans at the Moravian Gate, The Mladeč Caves and their Remains, M. Teschler-Nicola, Ed. (Springer, Vienna, New York, 2006), pp. 149–158.
94.	M. H. Wolpoff, D. W. Frayer, E. Trinkaus, M. Teschler-Nicola, "Inventory and Photo-Documentation of the Mladeč hominid remains" in Early Modern Humans at the Moravian Gate, The Mladeč Caves and their Remains, M. Teschler-Nicola, Ed. (Springer, Vienna, New York, 2006), pp. 159–249.
95.	M. H. Wolpoff, D. W. Frayer, J. Jelínek, "Aurignacian female crania and teeth from the Mladeč Caves, Moravia, Czech Republic" in Early Modern Humans at the Moravian Gate, The Mladeč Caves and their Remains, M. Teschler-Nicola, Ed. (Springer, Vienna, New York, 2006), 273-340.
96.	D. W. Frayer, J. Jelínek, M. Oliva, M. H. Wolpoff, "Aurignacian Male Crania, Jaws and Teeth from the Mladeč Caves, Moravia, Czech Republic" in Early Modern Humans at the Moravian Gate, The Mladeč Caves and their Remains, M. Teschler-Nicola, Ed. (Springer, Vienna, New York, 2006), pp. 185–272.
97.	E. Trinkaus, S. E. Bailey, J. Zilhão, Upper paleolithic human remains from the Gruta do Caldeirão, Tomar, Portugal. Revista Portuguesa de Arqueologia 4, 5–17 (2001).
98.	B. B. Ellwood, J. Zilhão, F. B. Harrold, W. Balsam, B. Burkart, G. J. Long, A. Debénath, A. Bouzouggar, Identification of the Last Glacial Maximum in the Upper Paleolithic of Portugal using magnetic susceptibility measurements of Caldeirão Cave sediments. Geoarchaeology 13, 55–71 (1998).
99.	J. Zilhão, D. E. Angelucci, L. J. Arnold, F. D’Errico, L. Dayet, M. Demuro, M. Deschamps, H. Fewlass, L. Gomes, B. Linscott, H. Matias, A. W. G. Pike, P. Steier, S. Talamo, E. M. Wild, Revisiting the Middle and Upper Palaeolithic archaeology of Gruta do Caldeirão (Tomar, Portugal). PLOS ONE 16, e0259089 (2021).
100.	P. B. Pettitt, H. van der Pflicht, C. B. Ramsey, A. M. M. Soares, J. Zilhão, "The radiocarbon chronology" in Portrait of the artist as a child, The Gravettian human skeleton from the Abrigo do Lagar Velho and its archeological context, J. Zilhão, E. Trinkaus, Eds. (Inst. Português de Arqueologia, Lisboa, 2002), pp. 132–138.
101.	S. W. Hillson, J. M. Santos Coelho, "The Dental Remains" in Portrait of the artist as a child, The Gravettian human skeleton from the Abrigo do Lagar Velho and its archeological context, J. Zilhão, E. Trinkaus, Eds. (Inst. Português de Arqueologia, Lisboa, 2002), pp. 342–355.
102.	E. M. Domènech Faus, M. M. Bergadà Zapata, Togores Muñoz, Consuelo Roca de, Nuevas aportaciones al Paleolítico superior medio de la Cova Beneito (Muro, Alacant). Recerques del Museu d’Alcoi 21, 7–18 (2012).
103.	E. M. Domènech Faus, M. M. Bergadà Zapata, J. A. Riquelme Cantal, J. L. Vera-Pelárez, M. C. Lozano-Francisco, Roca de Togores Muñoz, Consuelo, R. Wood, "El Paleolítico superior de la Cova Beneito (Muro, Alacant, España)" in Los cazadores recolectores del Pleistoceno y del Holoceno en Iberia y el estrecho de Gibraltar, Estado actual del conocimiento del registro arqueológico, R. Sala Ramos, Ed. (U…
104.	C. de la Rúa, M. Hervella, "Estudio Antropológico de los dientes humanos de la Cueva de Aitzbitarte III (Rentería. Gipuzkoa) (Paleolítico superior)" in Ocupaciones humanas en Aitzbitarte III (País Vasco) 33.600-18.400 BP (Zona de entrada de la cueva), Aitzbitarte III (Euskal Herria) giza Aztarnak 33.600-18.400 BP (Sarrerako eremua), J. Altuna, K. Mariezkurrena, J. Ríos, Eds. (Gobierno Vasco, Vito…
105.	C. de la Rúa, M. Hervella, N. Izagirre, S. Alonso, K. Mariezkurrena, J. Altuna, "Los dientes humanos del Gravetiense reciente de la cueva de Aitzbitarte III (Rentería, Gipuzkoa)" in Pensando el Gravetiense: nuevos datos para la región cantábrica en su contexto peninsular y pirenaico, C. de las Heras, Lasheras, José Antonio, Arrizabalaga, Álvaro, M. de la Rasilla, Eds. (2012), pp. 429–436.
106.	J. L. Arsuaga, I. Martínez, V. Villaverde Bonilla, C. L. Merino, R. M. Quam, J. M. Carretero, A. Gracia, "Fósiles humanos del País Valenciano" in De Neandertales a Cromañones, El inicio del poblamiento humano en las tierras valencianas, V. Villaverde Bonilla, Ed. (Universitat de València Vicerectorat de Cultura, València, 2001), pp. 265–322.
107.	R. Burleigh, A. Hewson, N. Meeks, British Museum natural radiocarbon measurements IX. Radiocarbon 19, 143–160 (1977).
108.	T. Pasíes Oviedo, C. Renovell Anglés, M. T. Doménech Carbó, J. A. Madrid García, B. Carrascosa Moliner, Sobre el cráneo de la Cova del Parpalló (Gandia): novedades en su estudio diagnóstico y restauración. Archivo de Prehistoria Levantina 33, 255–282 (2020).
109.	M. D. Garralda, "Human Remains from Solutrean Levels at La Riera Cave" in La Riera Cave, Stone age hunter-gatherer adaptations in Northern Spain, L. G. Straus, G. A. Clark, Eds. (Arizona State University, Tempe, Ariz., 1986), pp. 323–324.
110.	H. Laville, Los depósitos solutrenses de la cueva de la Riera (Asturias). Zephyrus 32-33, 57–59 (1981).
111.	M. Haber Uriarte, S. López-Lázaro, "Dientes del Paleolítico superior asturiano: estudio antropológico de los restos de la cueva de Las Caldas (Priorio, Asturias)" in La Cueva de las Caldas (Priorio, Oviedo), Ocupaciones Solutrenses, Análisis Espaciales y Arte Parietal, M. S. Corchón Rodríguez, Ed. (Universidad de Salamanca, Salamanca, 2017), pp. 353–367.
112.	G. Carotenuto, R. Miccichè, D. Di Lorenzo, A. D. Messina, C. Di Patti, L. Sineo, I resti scheletrici della Grotta di S. Teodoro presso il Museo Gemmellaro di Palermo: il nuovo restauro conservativo di ST2. Archivio per l’Antropologia e la Etnologia 143, 107–114 (2013).
113.	C. Posth, H. Yu, A. Ghalichi, H. Rougier, I. Crevecoeur, Y. Huang, H. Ringbauer, A. B. Rohrlach, K. Nägele, V. Villalba-Mouco, R. Radzeviciute, T. Ferraz, A. Stoessel, R. Tukhbatova, D. G. Drucker, M. Lari, A. Modi, S. Vai, T. Saupe, C. L. Scheib, G. Catalano, L. Pagani, S. Talamo, H. Fewlass, L. Klaric, A. Morala, M. Rué, S. Madelaine, L. Crépin, J.-B. Caverne, E. Bocaege, S. Ricci, F. Boschin, …
114.	F. Mallegni, P. F. Fabbri, The human skeletal remains from the Upper Palaeolithic burials found in Romito Cave (Papasidero, Cosenza, Italy). Bull. Mem. Soc. Anthropol. Paris 7, 99–137 (1995).
115.	M. Alessio, F. Bella, F. Bachechi, C. Cortesi, University of Rome Carbon-14 dates V. Radiocarbon 9, 346–367 (1967).
116.	V. Gazzoni, "Contributo alla ricostruzione delle identità regionali e della differenziazione sociale presso i gruppi di cacciatori-raccoglitori paleo-mesolitici. Studio della ritualità funeraria in Italia e Francia e analisi degli isotopi stabili sul campione umano del versante alpino sud-orientale", Dissertation, Università degli Studi di Ferrara (2010).
117.	P. F. Fabbri, F. Mallegni, Dental anthropology of the Upper Palaeoli­thic remains from Romito cave at Papasidero (Cosenza, Italy). Bull. Mem. Soc. Anthropol. Paris 5 (série XIV), 163–178 (1988).
118.	L. Tilley, Accommodating difference in the prehistoric past: Revisiting the case of Romito 2 from a bioarchaeology of care perspective. Int. J. Paleopathol. 8, 64–74 (2015).
119.	O. E. Craig, M. Biazzo, A. C. Colonese, Z. Di Giuseppe, C. Martinez-Labarga, D. Lo Vetro, R. Lelli, F. Martini, O. Rickards, Stable isotope analysis of Late Upper Palaeolithic human and faunal remains from Grotta del Romito (Cosenza), Italy. J. Archaeol. Sci. 37, 2504–2512 (2010).
120.	P. F. Fabbri, Restes humains retrouvés dans la Grotte Romanelli (Lecce, Italie): Étude anthropologique. Bull. Mem. Soc. Anthropol. Paris 4, 219–248 (1987).
121.	R. Sardella, I. Mazzini, F. Giustini, B. Mecozzi, M. Brilli, D. A. Iurino, G. Lembo, B. Muttillo, M. Massussi, D. Sigari, S. Tucci, M. Voltaggio, Grotta Romanelli (Southern Italy, Apulia): Legacies and issues in excavating a key site for the Pleistocene of the Mediterranean. Riv. Ital. Paleontol. Strati. 124, 247–264 (2018).
122.	R. Parenti, Resti scheletrici umani dell’epoca mesolitica, provenienti da due grotte del bacino fucense (Abruzzo). Archivio per l’Antropologia e la Etnologia 91, 9–44 (1961).
123.	G. Ferrara, G. Fornaca-Rinaldi, E. Tongiorgi, Carbon-14 dating in Pisa - II. Radiocarbon 3, 99–104 (1961).
124.	R. Parenti, Calvario cromagnonoide trovato in un deposito mesolitico del bacino fucense (Abruzzo). Archivio per l’Antropologia e la Etnologia 90, 5–99 (1960).
125.	J. C. Willman, "The non-masticatory use of the anterior teeth among Late Pleistocene humans", Dissertation, Washington University in St. Louis (2016).
126.	Minellono, F., Pardini, E. and Fornaciari, G., Le sepolture epigravettiane di Vado all’Arancio (Grosseto). Riv. Sci. Preist. 35, 3–44 (1980).
127.	F. De Angelis, V. Veltre, O. Rickards, Les sépultures italiennes du Paléolithique supérieur. Reconstitutions du régime alimentaire. L’Anthropologie 125, 1–14 (2021).
128.	G. Vercellotti, G. Alciati, M. P. Richards, V. Formicola, The Late Upper Paleolithic skeleton Villabruna 1 (Italy). J. Anthropol. Sci. 86, 143–163 (2008).
129.	G. Oxilia, M. Peresani, M. Romandini, C. Matteucci, C. D. Spiteri, A. G. Henry, D. Schulz, W. Archer, J. Crezzini, F. Boschin, P. Boscato, K. Jaouen, T. Dogandzic, A. Broglio, J. Moggi-Cecchi, L. Fiorenza, J.-J. Hublin, O. Kullmer, S. Benazzi, Earliest evidence of dental caries manipulation in the Late Upper Palaeolithic. Sci. Rep. 5, 12150 (2015).
130.	A. Riga, I. Dori, S. Vierin, G. Boschian, C. Tozzi, J. C. Willman, J. Mogi-Checchi, At the Upper Palaeolithic - Mesolithic boundary: Revision of the human remains from Riparo Fredian (Molazzana, Lucca, Italy). Alp. Mediterr. Quat. 31, 49–57 (2018).
131.	V. S. Sparacello, I. Dori, S. Rossi, A. Varalli, J. Riel-Salvatore, C. Gravel-Miguel, A. Riga, F. Seghi, G. Goude, S. W. Palstra, E. Starnini, V. Formicola, J. Moggi-Cecchi, New human remains from the Late Epigravettian necropolis of Arene Candide (Liguria, northwestern Italy): Direct radiocarbon evidence and inferences on the funerary use of the cave during the Younger Dryas. Quaternary Sci. Rev…
132.	G. Paoli, R. Parenti, S. Sergi, "Gli scheletri mesolitici della Caverna delle Arene Candide (Liguria)" in Studi di Paletnologia, Paleoantropologia, Paleontologia e Geologia del Quaternario, Istituto Italiano di Paleontologia Umana, Ed. (Rome, 1980), pp. 33–154.
133.	L. Cardini, "La Necropoli Mesolitica delle Arene Candide (Liguria)" in Studi di Paletnologia, Paleoantropologia, Paleontologia e Geologia del Quaternario, Istituto Italiano di Paleontologia Umana, Ed. (Rome, 1980), pp. 9–31.
134.	V. S. Sparacello, S. Rossi, P. Pettitt, C. Roberts, J. Riel-Salvatore, V. Formicola, New insights on Final Epigravettian funerary behavior at Arene Candide Cave (Western Liguria, Italy). J. Anthropol. Sci. 96, 161–184 (2018).
135.	V. Formicola, Una mandibola umana dal deposito dell’Epigravettiano finale delle Arene Candide (scavi 1970-71). Riv. Antropol. 64, 271–278 (1986).
136.	V. Formicola, P. B. Pettitt, R. Maggi, R. E. M. Hedges, Tempo and mode of formation of the Late Epigravettian necropolis of Arene Candide cave (Italy). J. Archaeol. Sci. 32, 1598–1602 (2005).
137.	J. Jelínek, "Anthropologische Funde aus der Kůlna-Höhle" in Die Erforschung der Kůlna-Höhle 1961 - 1976, K. Valoch, Ed. (Moravské Muzeum Anthropos Institut, Brno, ed. 1, 1988), pp. 261–284.
138.	Z. Nerudová, P. Neruda, Chronology of the Upper Palaeolithic sequence in the Kůlna Cave (Okr. Blansko/CZ). Arch. Korr. Bl. 44, 307–324 (2014).
139.	R. Rmoutilová, P. Guyomarc’h, P. Velemínský, A. Šefčáková, M. Samsel, F. Santos, B. Maureille, J. Brůžek, Virtual reconstruction of the Upper Palaeolithic skull from Zlatý Kůň, Czech Republic: Sex assessment and morphological affinity. PLOS ONE 13, e0201431 (2018).
140.	K. Prüfer, C. Posth, H. Yu, A. Stoessel, M. A. Spyrou, T. Deviese, M. Mattonai, E. Ribechini, T. Higham, P. Velemínský, J. Brůžek, J. Krause, A genome sequence from a modern human skull over 45,000 years old from Zlatý kůň in Czechia. Nature ecology & evolution 5, 820–825 (2021).
141.	A. Šefčáková, S. Katina, I. Mizera, R. Halouzka, P. Barta, M. Thurzo, A late upper palaeolithic skull from Moča (The Slovak Republic) in the context of central Europe. Acta Musei Nationalis Pragae. Series B: Historia Naturalis 67, 3–24 (2011).
142.	W. Gieseler, A. Czarnetzki, "Die menschlichen Skelettreste aus dem Magdalénien der Brillenhöhle" in Das Paläolithikum der Brillenhöhle bei Blaubeuren (Schwäbische Alb), Teil 1 (Müller & Gräff, 1973), pp. 165–168.
143.	N. Sala, N. J. Conard, Taphonomic analysis of the hominin remains from Swabian Jura and their implications for the mortuary practices during the Upper Paleolithic. Quaternary Sci. Rev. 150, 278–300 (2016).
144.	J. Orschiedt, Secondary burial in the Magdalenian: The Brillenhöhle (Blaubeuren, Southwest Germany). PALEO 14, 2-18; 241-256 (2002).
145.	S. A. Lacy, "The dental metrics, morphology, and oral paleopathology of Oberkassel 1 and 2" in The Late Glacial Burial from Oberkassel Revisited, L. Giemsch, R. W. Schmitz, Eds. (Verlag Philipp von Zabern, Darmstadt, 2015), pp. 133–149.
146.	M. Street, O. Jöris, "The Age of the Oberkassel Burial in the Context of Climate, Environment and the Late Glacial Settlement History of the Rhineland" in The Late Glacial Burial from Oberkassel Revisited, L. Giemsch, R. W. Schmitz, Eds. (Verlag Philipp von Zabern, Darmstadt, 2015), pp. 25–42.
147.	T. Higham, R. W. Schmitz, L. Giemsch, S. C. Feine, M. Street, "Radiocarbon Dating of the Oberkassel Specimens" in The Late Glacial Burial from Oberkassel Revisited, L. Giemsch, R. W. Schmitz, Eds. (Verlag Philipp von Zabern, Darmstadt, 2015), pp. 63–66.
148.	F. J. Gietz, "Die menschlichen Skelettreste aus dem paläolithischen Fundhorizont der Burghöhle Dietfurt" in Zeit-Räume. Gedenkschriften für Wolfgang Taute, B. Gehlen, M. Heinen, A. Tillmann, Eds. (Habelt, Bonn, 2001), pp. 465–473.
149.	G. Albrecht, H. Berke, W. Burkert, S. Haas-Campen, A. Hahn-Weishaupt, "Die Funde vom Petersfels in der Städtischen Sammlung Engen im Hegau" in Fundberichte aus Baden-Württemberg 19/1, Landesdenkmalamt Baden-Württemberg, Regierungsbezirk Stuttgart. Landesamt für Denkmalpflege, Eds. (Stuttgart, 1994), pp. 47–62.
150.	M. Street, T. Terberger, J. Orschiedt, A critical review of the German Paleolithic hominin record. J. Hum. Evol. 51, 551–579 (2006).
151.	F. Poplin, Les grands vertébrés de Gönnersdorf, Fouilles 1968 (Steiner, Stuttgart, 1976).
152.	Z. Kapica, A. Wierciński, Analiza antropologiczna ludzkich szczątków kostnych z jaskini Maszyckiej, pow. Olkusz, z okresu magdaleńskiego epoki paleolitu młodszego. Archeologia Polski 11, 313–354 (1966).
153.	K. Szlachetko, Analiza odontologiczna uzębienia ludzkiego z jaskini Maszyckiej, pow. Olkusz, z epoki paleolitu Młodszego. Archeologia Polski 11, 355–362 (1966).
154.	S. K. Kozłowski, M. Połtowicz-Bobak, D. Bobak, T. Terberger, New information from Maszycka Cave and the Late Glacial recolonisation of Central Europe. Quatern. Int. 272-273, 288–296 (2012).
155.	E. R. Jones, G. Gonzalez-Fortes, S. Connell, V. Siska, A. Eriksson, R. Martiniano, R. L. McLaughlin, M. Gallego Llorente, L. M. Cassidy, C. Gamba, T. Meshveliani, O. Bar-Yosef, W. Müller, A. Belfer-Cohen, Z. Matskevich, N. Jakeli, T. Higham, M. Currat, D. Lordkipanidze, M. Hofreiter, A. Manica, R. Pinhasi, D. G. Bradley, Upper Palaeolithic genomes reveal deep roots of modern Eurasians. Nat. Commu…
156.	C. Simon, V. Formicola, "Anatomie générale de l'homme du Bichon" in La Grotte du Bichon, Un Site Préhistorique des Montagnes Neuchâteloises, F.-X. Chauvière, Ed. (Office et musée cantonal d‘archéologie de Neuchâtel, Hauterive, 2008), Dossier 1.
157.	C. Kramar, "L'état de santé de l'homme du Bichon" in La Grotte du Bichon, Un Site Préhistorique des Montagnes Neuchâteloises, F.-X. Chauvière, Ed. (Office et musée cantonal d‘archéologie de Neuchâtel, Hauterive, 2008), Dossier 5.
158.	J. Ruiz Ventura, C. García Sivoli, J. Martínez-Moreno, Subirà de Galdácano, Maria Eulália, "Los restos humanos del Tardiglaciar de Balma Guilanyà" in La Cuenca Mediterránea durante el Paleolítico Superior: 38.000-10.000 años, J. Sanchidrián Torti, A. M. Márquez Alcántara, J. M. Fullola Pericot, Eds. (Fundación Cueva de Nerja, Nerja, 2005), pp. 458–466.
159.	E. Garcia-Guixé, J. Martínez-Moreno, R. Mora, M. Núñez, M. P. Richards, Stable isotope analysis of human and animal remains from the Late Upper Palaeolithic site of Balma Guilanyà, southeastern Pre-Pyrenees, Spain. J. Archaeol. Sci. 36, 1018–1026 (2009).
160.	C. Lalueza Fox, Les restes humanes del jaciment epipaleolític de la Balma de Guilanyà (Navès, Solsonès). PYRENAE 27, 279–285 (1996).
161.	T. Pasíes Oviedo, Los trabajos de conservación-restauración en el laboratorio del Museo de Prehistoria de Valencia: problemática de las antiguas intervenciones. ph investigación 3, 1–19 (2014).
162.	D. Turbón, A. Pérez-Pérez, C. B. Stringer, A multivariate analysis of Pleistocene hominids: testing hypotheses of European origins. J. Hum. Evol. 32, 449-468 (1997).
163.	P. J. González Echegaray, M. A. García Guinea, A. Begines Ramírez, Madriaga de la Campa, B., Cueva de La Chora (Santander) (Langa y Cía, Madrid, 1962).
164.	C. de la Rúa, "Restos humanos de Erralla" in Cazadores Magdalenienses en la Cueva de Erralla (Cestona, Pais Vasco), J. Altuna, A. Baldeón, K. Mariezkurrena, Eds. (San Sebastian, 1985), pp. 195–198.
165.	J. Altuna, "Dataciones de carbono 14 del yacimiento de Erralla" in Cazadores Magdalenienses en la Cueva de Erralla (Cestona, Pais Vasco), J. Altuna, A. Baldeón, K. Mariezkurrena, Eds. (San Sebastian, 1985), pp. 25–28.
166.	J. M. Carretero, R. M. Quam, A. Gómez-Olivencia, M. Castilla, L. Rodríguez, R. García-González, The Magdalenian human remains from El Mirón Cave, Cantabria (Spain). J. Archaeol. Sci. 60, 10–27 (2015).
167.	L. G. Straus, M. R. González Morales, D. Cuenca-Solana, The Magdalenian human burial of El Mirón Cave (Ramales de la Victoria, Cantabria, Spain): introduction, background, discovery and context. J. Archaeol. Sci. 60, 1–9 (2015).
168.	J. González Echegaray, E. Ripoll Perello, Hallazgos en la cueva de La Pasiega (Puente Viesgo, Santander). Ampurias XV-XVI, 43–65 (1953-1954).
169.	A. León Carbajal, "Estudio del comportamiento humano a través del análisis antropológico y tafonómico de los restos humanos del Paleolítico Cantábrico", Master Thesis, University of Cantabria (2020).
170.	R. d. Balbín Behrmann, J. J. Alcolea González, "Espace d'habitation, espace d'enterrement, espace graphique. Les coïncidences et les divergences dans l'art Paléolithique de la corniche Cantabrique" in Comportements des hommes du Paléolithique moyen et supérieur en Europe: territoires et milieux, D. Vialou, J. Renault-Miskovsky, M. Patou-Mathis, Eds. (Liège, 2005), pp. 193–206.
171.	L. A. Guerrero Sala, J. L. Lorenzo Lizalde, "Antropologia fisica en Rascaño" in El Paleolitico superior de la cueva del Rascaño (Santander), J. González Echegaray, I. Barandiarán Maestu, Eds. (Ministerio de Cultura, Dirección General de Bellas Artes, Archivos y Bibliotecas, Santander, 1981), pp. 277–321.
172.	CER.ES: Collecciones en Red, Inventario CE11843, Incisivo (2023) (available at http://ceres.mcu.es).
173.	CER.ES: Collecciones en Red, Inventario CE11842, Molar (2023) (available at http://ceres.mcu.es).
174.	M. D. Garralda, Nuevos restos humanos de la Cueva del Parpalló (Gandía, Valencia). Archivo de Prehistoria Levantina 14, 37–47 (1975).
175.	C. Albisu Andrade, F. Etxeberria Gabilondo, L. Herrasti Erlogorri, "Estudio de los restos dentales humanos procedentes de la Cueva de Santa Catalina" in La Cueva de Santa Catalina (Lekeitio, Bizkaia): La intervención arqueológica. Restos vegetales, animales y humanos, E. Berganza Gochi, J. L. Arribas Pastor, Eds. (Bilbao, 2014), pp. 361–366.
176.	D. López-Onaindia, C. Lorenzo, C. Albisu, F. Etxeberria, L. Herrasti, J. L. Arribas, E. Berganza, A. Gómez-Olivencia, The Magdalenian human remains from Santa Catalina (Lekeitio, Biscay, Northern Iberian Peninsula). Archaeol. Anthropol. Sci. 13, 202 (2021).
177.	E. Trinkaus, S. E. Bailey, S. J. M. Davis, J. Zilhão, The Magdalenian Human Remains from the Galeria da Cisterna (Almonda karstic system, Torres Novas, Portugal) and their Archeological Context. O Arqueólogo Português V, 395–413 (2011).
178.	É. Patte, Les restes humains magdaléniens de Lussac-les-Chateaux découverts par M. Léon Péricard. L’Anthropologie 56, 453–480 (1952).
179.	S. A. Lacy, S. Bailey, S. Benazzi, C. Delage, Newly Recognized Human Dental Remains at Les Fadets (Lussac-les-Châteaux, Vienne, France). Bull. Mem. Soc. Anthropol. Paris 30, 180–191 (2018).
180.	C. Barshay-Szmidt, S. Costamagno, D. Henry-Gambier, V. Laroulandie, J.-M. Pétillon, M. Boudadi-Maligne, D. Kuntz, M. Langlais, J.-B. Mallye, New extensive focused AMS 14C dating of the Middle and Upper Magdalenian of the western Aquitaine/Pyrenean region of France (ca. 19–14 ka cal BP): Proposing a new model for its chronological phases and for the timing of occupation. Quatern. Int. 414, 62–91 (…
181.	M. Le Luyer, "Évolution dentaire dans les populations humaines de la fin du Pléistocène et du début de l'Holocène (19000 - 5500 cal. BP): une approche intégrée des structures externe et interne des couronnes pour le Bassin aquitain et ses marges", Dissertation, Université de Bordeaux (2016).
182.	M. Le Luyer, J. Airvaux, D. Henry-Gambier, Les dents humaines magdaléniennes de la grotte de La Marche (Lussac-Les-Châteaux, Vienne, France). PALEO 31, 158–186 (2021).
183.	E.-T. Hamy, "Fossil Man from La Madelaine and Laugerie Basse" in Reliquiae Aquitanicae: being contributions to the archaeology and palaeontology of Pèrigord and the adjoining provinces of southern France, É. Lartet, H. Christy, Eds. (Williams & Norgate, London, 1875), pp. 255–272.
184.	D. Gambier, H. Valladas, N. Tisnérat-Laborde, M. Arnold, F. Bresson, Datation de vestiges humains présumés du Paléolithique supérieur par la méthode du carbone 14 en spectrométrie de masse par accélérateur. PALEO 12, 201–212 (2000).
185.	D. Henry-Gambier, A.-M. Tillier, "Les pratiques funéraires et mortuaires au Paléolithique" in De Néandertal à l’Homme moderne, L’Aquitaine préhistorique, vingt ans de découvertes, (1990 - 2010), V. Mistrot, Ed. (Éditions Confluences, Bordeaux, 2010), pp. 71–81.
186.	M. Samsel, C. J. Knüsel, S. Villotte, Réévaluation du sexe et de l’âge au décès du sujet azilien Le Peyrat 5, Saint-Rabier (Dordogne, France). Bull. Mem. Soc. Anthropol. Paris 28, 213–220 (2016).
187.	C. Delage, F. Alamichel, P. Gaussein, S. A. Lacy, M. C. Langley, V. Mathé, C. Pérault, Le gisement magdalénien de La Piscine (Montmorillon, Vienne): Études et travaux 2006-2011. SERPE Bulletin 65, 47-75 (2016).
188.	C. Delage, Le site préhistorique de La Piscine (Montmorillon, Vienne), Volume 1: Historique des recherches (1966-1982) (2011).
189.	B. Boulestin, D. Henry-Gambier, Les restes humains Badegouliens de la grotte du Placard, Cannibalisme et guerre il y a 20 000 ans (Archaeopress, Oxford, 2019).
190.	C. Delage, "Revisiting the Le Placard radiometric chronology" in The Grotte du Placard at 150, New Considerations on an Exceptional Prehistoric Site, C. Delage, Ed. (Archaeopress, Oxford, 2018), pp. 105–111.
191.	G. Célérier, L’abri sous-roche de Pont d’Ambon à Bourdeilles (Dordogne, France). PALEO 10, 233–264 (1998).
192.	D. Gambier, Annexes I. Les vestiges humains. Gallia Préhistoire 36, 108–112 (1994).
193.	L. T. Buck, C. B. Stringer, A rich locality in South Kensington. Geological Journal 50, 321–337 (2015).
194.	F. R. S. Owen, Description of the Cavern of Bruniquel, and its Organic Contents. Philosophical Transactions of the Royal Society of London 159, 517–533 (1869).
195.	M. Le Roy, D. Henry-Gambier, À propos des vestiges humains du Magdalénien du Sud-Ouest de la France: l’enfant inédit de l’abri Lafaye (Tarn et Garonne, France). PALEO 28, 157–178 (2017).
196.	E. Genet-Varcin, M. Miquel, Contribution a l’étude du squelette magdalénien de l’Abri Lafaye, a Bruniquel (Tarn-et-Garonne). L’Anthropologie (Paris) 71, 467–478 (1967).
197.	J. P. Brown, R. D. Martin, "Restoration by other means: CT scanning and 3D computer modeling for the re-restoration of a previously restored skull from the Magdalenian era" in Objects Speciality Group Postprints 21, S. Davis, K. Dodson, E. Hamilton, Eds. (The American Institute for Conservation of Historic & Artistic Works, Washington DC, 2014), pp. 81–101.
198.	C. Bourdier, J.-M. Pétillon, L. Chehmana, H. Valladas, "Contexte archéologique des dispositifs pariétaux de Reverdit et de Cap-Blanc: nouvelles données" in Les arts de la Préhistoire: micro-analyses, mises en contextes et conservation, P. Paillet, Ed. (2014), pp. 285–294.
199.	A. A. Dahlberg, V. M. Carbonell, The dentition of the Magdalenian female from Cap Blanc, France. Man 61, 49–50 (1961).
200.	L. Testut, Recherches anthropologiques sur le squelette quaternaire de Chancelade (Dordogne). Bull. Soc. Anthropol. Lyon 8, 131–246 (1889).
201.	M.-R. Sauter, Etude des vestiges osseux humains des grottes préhistoriques de Farincourt (Haute-Marne, France). Archives suisses d‘anthropologie générale 22, 6–37 (1957).
202.	S. David, La fin du Paléolithique supérieur en Franche-Comté: environnement, cultures, chronologie. Gallia Préhistoire 38, 111–248 (1996).
203.	S. El Zaatari, J.-J. Hublin, Diet of upper paleolithic modern humans: Evidence from microwear texture analysis. Am. J. Phys. Anthropol. 153, 570–581 (2014).
204.	I. Aymard, "Etude paléopathologique des vestiges humains aziliens de l'aven des Iboussières (Malataverne, Drôme)", Dissertation, Université de Nantes (2005).
205.	I. Aymard, Y. Ardagna, L. Lalys, M. Signoli, B. Gély, O. Dutour, "Étude anthropologique du site "azilien" des Iboussières (Malataverne, Drôme)" in Un Siècle de Construction du Discours Scientifique en Préhistoire, XXVIe Congrès Préhistorique de France, Avignon, 21.-25. Septembre 2004, Congrès du centenaire, Société préhistorique française, Ed. (Paris, 2007), pp. 537–544.
206.	D. Henry-Gambier, C. Normand, J.-M. Pétillon, Datation radiocarbone directe et attribution culturelle des vestiges humains paléolithiques de la grotte d’Isturitz (Pyrénées-Atlantiques). Bull. Soc. Préhist. Fr. 110, 645–656 (2013).
207.	C. Brewster, C. Meiklejohn, N. von Cramon-Taubadel, R. Pinhasi, Craniometric analysis of European Upper Palaeolithic and Mesolithic samples supports discontinuity at the Last Glacial Maximum. Nat. Commun. 5, 4094 (2014).
208.	C. Cupillard, M. Magny, H. Bocherens, A. Bridault, C. Bégeot, V. Bichet, G. Bossuet, D. G. Drucker, E. Gauthier, G. Jouannic, L. Millet, H. Richard, D. Rius, P. Ruffaldi, A.-V. Walter-Simonnet, Changes in ecosystems, climate and societies in the Jura Mountains between 40 and 8 ka cal BP. Quatern. Int. 378, 40–72 (2015).
209.	F. Bresson, Le squelette du Roc-de-Cave (Saint-Cirq-Madelon, Lot). PALEO 12, 29–59 (2000).
210.	B. Mafart, G. Guipert, C. Alliez-Philip, J.-J. Brau, Virtual reconstitution and new palaeopathological study of the Magdalenian child’s skull of Rochereil. C. R. Palevol 6, 569–579 (2007).
211.	D. Ferembach, Le squelette humain Azilien de Rochereil (Dordogne). Bull. Mem. Soc. Anthropol. Paris 2, 271–291 (1974).
212.	C. Meiklejohn, G. Bosset, F. Valentin, Radiocarbon dating of Mesolithic human remains in France. Mesolithic Miscellany 21, 10–56 (2010).
213.	T. Chevalier, P. Magniez, A.-M. Moigne, M.-A. de Lumley, M. Tavoso, "Les restes humains du Paléolithique moyen et supérieur du Sud de la France. Nouvelles découvertes et position stratigraphique au sein de la grotte Tournal (Bize-Minervois, Aude)", Conference Poster at Colloque International AFEQ, Maison des Sciences de l’Homme, Clermont-Ferrand, 29 February 2012.
214.	A. Tavoso, Le remplissage de la grotte Tournal a Bize-Minervois (Aude). Cypsela: Revista de Prehistòria i Protohistòria 6, 23–35 (1987).
215.	D. Henry-Gambier, La Sépulture des enfants de Grimaldi (Baoussé-Roussé, Italie), Anthropologie et palethnologie funéraire des populations de la fin du Paléolithique supérieur (Comité des Travaux Historiques et Scientifiques, Paris, 2001).
216.	M.-D. Garralda, J. M. Maíllo-Fernández, T. Higham, A. Neira, F. B. de Quirós, The Gravettian child mandible from El Castillo Cave (Puente Viesgo, Cantabria, Spain). Am. J. Phys. Anthropol. 170, 331–350 (2019).
217.	D. E. Hawkey, Human Dental Remains from Gough’s Cave (Somerset, England). Bull. nat. Hist. Mus. Lond. (Geol.) 58, 23–35 (2003).
218.	L. T. Humphrey, C. B. Stringer, The human cranial remains from Gough’s Cave (Somerset, England). Bull. nat. Hist. Mus. Lond. (Geol.) 58, 153–168 (2002).
219.	S. Charlton, S. Brace, M. Hajdinjak, R. Kearney, T. Booth, H. Reade, J. A. Tripp, K. L. Sayle, S. B. Grimm, S. M. Bello, E. A. Walker, A. Gilardet, P. East, I. Glocke, G. Larson, T. Higham, C. Stringer, P. Skoglund, I. Barnes, R. E. Stevens, Dual ancestries and ecologies of the Late Glacial Palaeolithic in Britain. Nature ecology & evolution 6, 1658–1668 (2022).
220.	A. T. Chamberlain, More dating evidence for humans remains in British caves. Antiquity 70, 950–953 (1996).
221.	S. Brace, Y. Diekmann, T. J. Booth, L. van Dorp, Z. Faltyskova, N. Rohland, S. Mallick, I. Olalde, M. Ferry, M. Michel, J. Oppenheimer, N. Broomandkhoshbacht, K. Stewardson, R. Martiniano, S. Walsh, M. Kayser, S. Charlton, G. Hellenthal, I. Armit, R. Schulting, O. E. Craig, A. Sheridan, M. Parker Pearson, C. Stringer, D. Reich, M. G. Thomas, I. Barnes, Ancient genomes indicate population replacem…
222.	C. Rees, Results of Archaeological and Monument Conservation Works at Upper Kendrick’s Cave, Great Orme, Llandudno, NGR SH 77981 82821. Report Number CR114-2015 (C.R. Archaeology, Llandudno, 2015).
223.	R. M. Jacobi, T. Higham, The early Lateglacial re-colonization of Britain: new radiocarbon evidence from Gough’s Cave, southwest England. Quaternary Sci. Rev. 28, 1895–1913 (2009).
224.	Website “Caves of North Wales” LLandudno caves (accessed 06.05.2019) (available at https://sites.google.com/site/cavesofnorthwales/11-caves-of-llandudno; now to be reached at https://cambriancavingcouncil.org.uk/registry/CoNW/CoNW_11.htm).
225.	Press Release Natural History Museum London, Oldest human DNA ever obtained in the UK reveals two distinct populations recolonised post Ice Age Britain (24.10.2022). https://www.nhm.ac.uk/press-office/press-releases/oldest-human-dna-ever-obtained-in-the-uk-reveals-two-distinct-po.html
226.	J.-J. Hublin, N. Sirakov, V. Aldeias, S. Bailey, E. Bard, V. Delvigne, E. Endarova, Y. Fagault, H. Fewlass, M. Hajdinjak, B. Kromer, I. Krumov, J. Marreiros, N. L. Martisius, L. Paskulin, V. Sinet-Mathiot, M. Meyer, S. Pääbo, V. Popov, Z. Rezek, S. Sirakova, M. M. Skinner, G. M. Smith, R. Spasov, S. Talamo, T. Tuna, L. Wacker, F. Welker, A. Wilcke, N. Zahariev, S. P. McPherron, T. Tsanova, Initia…
227.	G. Oxilia, E. Bortolini, F. Badino, F. Bernardini, V. Gazzoni, F. Lugli, M. Romandini, A. Radini, G. Terlato, G. Marciani, S. Silvestrini, J. C. Menghi Sartorio, U. Thun Hohenstein, L. Fiorenza, O. Kullmer, C. Tuniz, J. Moggi Cecchi, S. Talamo, F. Fontana, M. Peresani, S. Benazzi, E. Cristiani, Exploring late Paleolithic and Mesolithic diet in the Eastern Alpine region of Italy through multiple p…
228.	E. Bortolini, L. Pagani, G. Oxilia, C. Posth, F. Fontana, F. Badino, T. Saupe, F. Montinaro, D. Margaritora, M. Romandini, F. Lugli, A. Papini, M. Boggioni, N. Perrini, A. Oxilia, R. A. Cigliano, R. Barcelona, D. Visentin, N. Fasser, S. Arrighi, C. Figus, G. Marciani, S. Silvestrini, F. Bernardini, J. C. Menghi Sartorio, L. Fiorenza, J. M. Cecchi, C. Tuniz, T. Kivisild, F. Gianfrancesco, M. Peres…
229.	T. Higham, T. Compton, C. B. Stringer, R. Jacobi, B. Shapiro, E. Trinkaus, B. Chandler, F. Gröning, C. Collins, S. W. Hillson, P. O’Higgins, C. FitzGerald, M. Fagan, The earliest evidence for anatomically modern humans in northwestern Europe. Nature 479, 521-524 (2011).
230.	M. White, P. Pettitt, Ancient Digs and Modern Myths: The Age and Context of the Kent’s Cavern 4 Maxilla and the Earliest Homo sapiens Specimens in Europe. Eur. J. Archaeol. 15, 392–420 (2012).
231.	C. Proctor, K. Douka, J. W. Proctor, T. Higham, The Age and Context of the KC4 Maxilla, Kent’s Cavern, UK. Eur. J. Archaeol. 20, 74–97 (2017).
232.	F. W. Elsner, Die Zähne von La Rochette. Archiv für Anthropologie 41 (N.F. 13), 127–129 (1915).
233.	J. Orschiedt, Datation d’un vestige humain provenant de la Rochette (Saint Léon-sur-Vézère, Dordogne) par la méthode du carbone 14 en spectrométrie de masse. PALEO 14, 239–240 (2002).
234.	S. Benazzi, K. Douka, C. Fornai, C. C. Bauer, O. Kullmer, J. A. Svoboda, I. Pap, F. Mallegni, P. Bayle, M. Coquerelle, S. Condemi, A. Ronchitelli, K. Harvati, G. W. Weber, Early dispersal of modern humans in Europe and implications for Neanderthal behaviour. Nature 479, 525–528 (2011).
235.	M. Malez, Ostaci fosilnog čovjeka iz gornjeg pleistocena šandalje kod pule (Istra). The remains of the Upper Pleistocene man from Šandalja near Pula in Istria (Croatia) (Jugoslavenska Akad. Znanosti i Umjetnosti, Zagreb, 1972).
236.	I. Janković, J. C. M. Ahern, I. Karavanić, T. Stockton, F. H. Smith, Epigravettian Human Remains and Artifacts from Šandalja II, Istria, Croatia. PaleoAnthropology, 87–122 (2012).
237.	I. Janković, J. C. M. Ahern, I. Karavanić, F. H. Smith, "The Importance of Croatian Pleistocene Hominin Finds in the Study of Human Evolution" in Paleoanthropology of the Balkans and Anatolia, Human Evolution and its Context, K. Harvati, M. Roksandic, Eds. (Springer Netherlands, Dordrecht, 2016), pp. 35–50.
238.	A. Zubova, V. Moiseyev, A. Kulkov, A. Obodovskiy, Новые результаты изучения краниологических и одонтологических материалов верхнепалеолитической стоянки Костенки 15. Camera Praehistorica 2, 147–155 (2020).
239.	A. V. Zubova, T. A. Chikisheva, The morphology of human teeth from Afontova Gora II, southern Siberia, and their status relative to the dentition of other Upper Palaeolithic northern Eurasians. Archaeology, Ethnology & Anthropology of Eurasia 43, 135–143 (2015).
240.	R. Dinnis, A. A. Bessudnov, N. Reynolds, G. A. Khlopachev, M. Sablin, A. Sinitsyn, T. Higham, K. Douka, The tempo of cultural change in the Kostenki Upper Palaeolithic: Further insights. Radiocarbon 63, 785–803 (2021).
241.	D. López-Onaindia, J. F. Gibaja, M. E. Subirà, Heirs of the Glacial Maximum: dental morphology suggests Mesolithic human groups along the Iberian Peninsula shared the same biological origins. Archaeol. Anthropol. Sci. 11, 5499–5512 (2019).
242.	L.-E. Fernández, J. L. Sanchidrián, S. A. Jiménez-Brobeil, G. Remolins, M. Díaz-Zorita, B. Morell, M. E. Subirà, D. López-Onaindía, R. M. Maroto, M. G. Roca, C. M. Román, F. J. Santos, J. F. Gibaja, Mesolithic human remains at Cueva de Nerja (Málaga, Spain): anthropological, isotopic and radiocarbon data. Archaeol. Anthropol. Sci. 12 (2020).
243.	N. I. Khaldeeva, N. V. Kharlamova, "Dentition of the Mesolithic skulls at Murzak-Koba 1, 2 and Fatma-Koba" in Mikulov Anthropology Meeting, S. Sázelová, A. Hupková, T. Mořkovský, Eds. (Brno, 2014), pp. 113–116.
244.	O. Cheronet, J. A. Finarelli, R. Pinhasi, Morphological change in cranial shape following the transition to agriculture across western Eurasia. Sci. Rep. 6, 33316 (2016).
245.	C. Margherita, G. Oxilia, V. Barbi, D. Panetta, J.-J. Hublin, D. Lordkipanidze, T. Meshveliani, N. Jakeli, Z. Matskevich, O. Bar-Yosef, A. Belfer-Cohen, R. Pinhasi, S. Benazzi, Morphological description and morphometric analyses of the Upper Palaeolithic human remains from Dzudzuana and Satsurblia caves, western Georgia. J. Hum. Evol. 113, 83–90 (2017).
246.	J. Orschiedt, C.-J. Kind, "Mesolithic human remains from Southern Germany" in Mesolithic burials - Rites, symbols and social organisation of early postglacial communities, International Conference, Halle (Saale), Germany, 18th-21st September 2013, J. M. Grünberg, B. Gramsch, L. Larsson, J. Orschiedt, H. Meller, Eds. (Landesamt für Denkmalpflege und Archäologie Sachsen-Anhalt, Landesmuseum für Vor…
247.	M. Samsel, "Microévolution et bioarchéologie des groupes humains de la fin du Pléistocène et du début de l'Holocène en Europe occidentale: apports de l'anthropologie biologique aux connaissances sur le Paléolithique final et le Mésolithique", Dissertation, Université de Bordeaux (2018).
248.	M. A. Mannino, R. Di Salvo, V. Schimmenti, C. Di Patti, A. Incarbona, L. Sineo, M. P. Richards, Upper Palaeolithic hunter-gatherer subsistence in Mediterranean coastal environments: an isotopic study of the diets of the earliest directly-dated humans from Sicily. J. Archaeol. Sci. 38, 3094–3100 (2011).
249.	M. Malán, Zahnkeim aus der zweiten Aurignacien-Schicht der Höhle von Istállóskő. Acta Arch. Hung. 5, 145–148 (1954).
250.	A.-M. Tillier, Z. Mester, D. Henry-Gambier, I. Pap, Á. Ringer, G. Gyenis, "The Middle-Upper Palaeoloithic transition in Hungary: An anthropological perspective" in En el centenario de la Cueva de el Castillo: El ocaso de los Neandertales, V. Cabrera Valdés, F. B. de Quirós Guidotti, J. M. Maíllo-Fernández, Eds. (2006), pp. 89–106.
251.	S. E. Bailey, T. D. Weaver, J.-J. Hublin, Who made the Aurignacian and other early Upper Paleolithic industries? J. Hum. Evol. 57, 11–26 (2009).
252.	W. Chu, Ľ. Kaminská, N. Klasen, C. Zeeden, G. Lengyel, The Chronostratigraphy of the Aurignacian in the Northern Carpathian Basin Based on New Chronometric/Archeological Data from Seňa I (Eastern Slovakia). J Paleo Arch 3, 77–96 (2020).
253.	B. Adams, Á. Ringer, New C 14 Dates for the Hungarian Early Upper Palaeolithic. Curr. Anthropol. 45, 541–551 (2004).
254.	J. C. Willman, S. A. Lacy, Oral pathological conditions of an Early Epipaleolithic human from Southwest Asia: Ohalo II H2 as a probable case of intentional dental ablation. Int. J. Paleopathol. 30, 68–76 (2020).
255.	D. Nadel, I. Carmi, D. Segal, Radiocarbon Dating of Ohalo II: Archaeological and Methodological Implications. J. Archaeol. Sci. 22, 811–822 (1995).
256.	A. Y. Abu Dalou, A. M. ElSerogy, A. A. Al-Shorman, M. Alrousan, A. Khwaileh, Bioarchaeology, conservation and display of a 16k-human skeleton, Jordan. Mediterranean Archaeology and Archaeometry 17, 251–263 (2017).
257.	L. A. Maher, T. Richter, D. Macdonald, M. D. Jones, L. Martin, J. T. Stock, Twenty thousand-year-old huts at a hunter-gatherer settlement in eastern Jordan. PLOS ONE 7, e31447 (2012).
258.	S. L. Rolston, Two prehistoric burials from Qasr Kharaneh. Annual of the Department of Antiquities of Jordan 26, 221–229 (1982).
259.	A. Garrard, Y. Edwards, J. Stock, C. Yazbeck, Epipalaeolithic and Pre-Pottery Neolithic burials from the north Lebanese highlands in their regional context. Levant 50, 1–13 (2018).
260.	Ľ. Kaminská, J. K. Kozłowski, J. A. Svoboda, The 2002-2003 excavation in the Dzeravá Skala Cave, West Slovakia. Anthropologie (Brno) 42, 311–322 (2004).
261.	A. Šefčáková, Pleistocénne antropologické nálezy z územia Slovenska. Acta Rer. Natur. Mus. Nat. Slov. 53, 26–45 (2007).
262.	R. Sarig, C. Fornai, A. Pokhojaev, H. May, M. Hans, B. Latimer, O. Barzilai, R. Quam, G. W. Weber, The dental remains from the Early Upper Paleolithic of Manot Cave, Israel. J. Hum. Evol. 160, 102648 (2021).
263.	J. Szombathy, Der menschliche Unterkiefer aus dem Mießlingtal bei Spitz, N-Ö. Archaeologia Austriaca 5, 1–5 (1950).
264.	É. Patte, Dents du Solutréen de Badegoule (Fouilles Couchard). L’Anthropologie (Paris) 80, 65–74 (1976).
265.	J. Tomczyk, P. Regulski, A. Lisowska-Gaczorek, K. Szostek, Dental caries and stable isotopes analyses in the reconstruction of diet in Mesolithic (6815–5900 BC) individuals from Northeastern Poland. Journal of Archaeological Science: Reports 29, 102141 (2020).
266.	S. Zdziebłowski, Tooth decay was major problem for our ancestors 9,000 years ago (2020) (available at https://scienceinpoland.pl/en/node/83005).
267.	J. Tomczyk, A. Myszka, P. Regulski, D. Olczak‐Kowalczyk, Case of pulp stones and dental wear in a Mesolithic (5900 ± 100 BC ) individual from Woźna Wieś (Poland). Int. J. Osteoarchaeol. 30, 375–381 (2020).
268.	A. V. Zubova, V. G. Moiseev, A. M. Kulkov, Mesolithic Human Teeth from Zamostye-2, Moscow Region. Archaeology, Ethnology & Anthropology of Eurasia 47, 120–127 (2019).
269.	M. D. Garralda, "Dientes humanos del magdaleniense de Tito Bustillo (Asturias)" in Excavaciones en la Cueva de Tito Bustillo (Asturias), J. A. M. Romanillo, M. C. Herrera, Eds. (Oviedo, 1976), pp. 197–201.
270.	A. Estalrrich, A. B. Marín-Arroyo, Evidence of habitual behavior from non-alimentary dental wear on deciduous teeth from the Middle and Upper Paleolithic Cantabrian region, Northern Spain. J. Hum. Evol. 158, 103047 (2021).
271.	P. Rasines del Río, Algunos hallazgos antropológicos en cuevas de Cantabria. Sautuola 5, 19–46 (1986-1988).
272.	J. Yravedra Sainz de los Terreros, A. Gómez Castanedo, E. Muñoz Fernández, Estrategias de subsistencia en el yacimiento paleolítico del Ruso (Igollo de Camargo, Cantabria, España). UNED. Espacio, Tiempo y Forma. Serie I, Nueva época. Prehistoria y Arqueología 3, 39–57 (2010).
273.	C. Lécuyer, C. Hillaire-Marcel, A. Burke, M.-A. Julien, J.-F. Hélie, Temperature and precipitation regime in LGM human refugia of southwestern Europe inferred from δ13C and δ18O of large mammal remains. Quaternary Sci. Rev. 255, 106796 (2021).
274.	J. Orschiedt, C. Knipper, S. Lindauer, R. Friedrich, G. McGlynn, J. Burger, L. Winkelbach, J. Blöcher, L. Fischer, W. Rosendahl, "Der Mann von Neuessing - Fundgeschichte und neue naturwissenschaftliche Untersuchungen an einer jungpaläolithischen Bestattung aus der Mittleren Klause (Neuessing, Kr. Kehlheim, Bayern)" in Eiszeit, Mensch, Natur, Klima, G. Rosendahl, W. Rosendahl, Eds. (Nünnerich-Asmu…
275.	S. Sázelová, B. Hromadová, Human teeth pendants from the Mid-Upper Paleolithic sites Pavlov I and Dolní Věstonice I, Czech Republic. Archaeol. Anthropol. Sci. 12, 41 (2020).
276.	É. Patte, Restes d‘un enfant et dents du Magdalénien et du Mésolithique de Saint-Rabier (Fouilles Cheynier). L‘Anthropologie (Paris) 67, 513–524 (1963).
277.	G. Billy, L‘enfant magdalénien de la grotte du Figuier (Ardèche). L‘Anthropologie (Paris) 83, 223–252 (1979).
278.	J.-C. Verger-Pratoucy, Considérations sur la détermination de l‘âge dentaire du fossile magdalénien des Hoteaux. L‘Anthropologie (Paris) 81, 129–136 (1977).
279.	D. Henry-Gambier, G. Béreiziat, L. Mevel, R. Malgarini, C. Barshay-Szmidt, La sépulture préhistorique des Hoteaux (Rossillon, Ain) : nouvelles données anthropologiques, chronologiques et discussion sur le contexte archéologique. Gallia Préhistoire 60, 123–148 (2020).
280.	H. V. Vallois, Le crâne magdalénien des Hoteaux: notes anthropologiques. Bull. Mem. Soc. Anthropol. Paris 9 (série XII), 7–25 (1972).
281.	M. Le Luyer, La réduction des dents humaines à la transition Pléistocène-Holocène dans le sud-ouest de la France: réévaluation et apports de l’analyse de la structure interne par imagerie 3D. PALEO Hors série (Numéro spécial), 77–86 (2018).
282.	R. Hedges, P. B. Pettitt, C. Bronk Ramsey, G. J. van Klinken, Radiocarbon dates from the Oxford AMS System: Archaeometry datelist 24. Archaeometry 39, 445–471 (1997).
283.	M. Le Luyer, P. Bayle, Microevolution of outer and inner structures of upper molars in Late Pleistocene and Early Holocene humans. C. R. Palevol 16, 632–644 (2017).
284.	M. D. Bosch, M. A. Mannino, A. L. Prendergast, T. C. O’Connell, B. Demarchi, S. M. Taylor, L. Niven, J. van der Plicht, J.-J. Hublin, New chronology for Ksâr ‘Akil (Lebanon) supports Levantine route of modern human dispersal into Europe. Proc. Natl. Acad. Sci. USA 112, 7683–7688 (2015).
285.	S. E. Bailey, C. A. Tryon, The dentition of the Early Upper Paleolithic hominins from Ksâr ‘Akil, Lebanon. J. Hum. Evol. 176, 103323 (2023).
286.	B. Vandermeersch, B. Arensburg, O. Bar-Yosef, A. Belfer-Cohen, Upper Paleolithic Human Remains from Qafzeh Cave, Israel. Journal of the Israel Prehistoric Society 43, 7–21 (2013).
287.	T. Aubry, L. A. Dimuccio, M. Almeida, J.-P. Buylaert, L. Fontana, T. Higham, M. Liard, A. S. Murray, M. J. Neves, J.-B. Peyrouse, B. Walter, Stratigraphic and technological evidence from the Middle Palaeolithic-Châtelperronian-Aurignacian record at the Bordes-Fitte rockshelter (Roches d’Abilly site, Central France). J. Hum. Evol. 62, 116–137 (2012).
288.	M. Porr, K. W. Alt, The burial of Bad Dürrenberg, Central Germany: Osteopathology and osteoarchaeology of a Late Mesolithic shaman’s grave. Int. J. Osteoarchaeol. 16, 395–406 (2006).
289.	M. Le Luyer, S. Villotte, P. Bayle, S. Natahi, A. Thibeault, B. Dutailly, C. Vercoutère, C. Ferrier, C. San Juan-Foucher, P. Foucher, Mandible and teeth characterization of the Gravettian child from Gargas, France. Bull. Mem. Soc. Anthropol. Paris 34, 104–116 (2022).
290.	P. Foucher, C. San Juan-Foucher, S. Villotte, P. Bayle, C. Vercoutère, C. Ferrier, Les vestiges humains gravettiens de la grotte de Gargas (Aventignan, France): datations 14C AMS directes et contexte chrono-culturel. Bull. Soc. Préhist. Fr. 116, 29–39 (2019).
291.	CER.ES: Collecciones en Red, Inventario CE41464, Incisivo (2023) (available at http://ceres.mcu.es).
292.	P. Rasines del Río, "Los dientes humanos de la cueva de Covalejos y su contexto paleolítico" in La Cueva de Covalejos (Velo di Piélagos, Cantabria), Ocupaciones Neandertales y Sapiens en la cuenca baja del río Pas: Actuaciones arqueológicas 1997-1999 y 2002, R. Montes Barquín, J. Sanguino González, Eds. (Museo de Prehistoria y Arqueología de Cantabria, Santander, 2021), pp. 240–260.
293.	P. Rasines del Río, "Cronología de los yacimientos arqueológicos de Altamira, Cualventi, El Linar y Las Aguas (Cantabria)" in Los tiempos de Altamira, Actuaciones arqueológicas en las cuevas de Cualventi, El Linar y Las Aguas (Alfoz de Lloredo, Cantabria, España), Proyecto de investigación, J. A. Lasheras Corruchaga, Ed. (Ministerio de Educación, Cultura y Deporte. Secretaría General Técnica; Aso…
294.	M. D. Garralda, The Azilian Man From Los Azules Cave I (Cangas de Onis, Oviedo, Spain). Human Evolution 1, 431–448 (1986).
295.	M. D. Garralda, L. Drak, "El esqueleto de Los Azules I (Cangas de Onís, Asturias, España) en el contexto funerario del Holoceno inicial en España" in Ad Orientem, Del final del Paleolítico en el norte de España a las primeras civilizaciones del Oriente Próximo, J. R. Muñiz Álvarez, Ed. (Universidad de Oviedo, Oviedo, 2012), pp. 109–129.
296.	D. Álvarez-Alonso, A. Hevia-Carrillo, M. de Andrés-Herrero, L. Coya Aláez, J. M. Vázquez-Rodríguez, Á. Arrizabalaga, M. J. Iriarte-Chiapusso, J. F. Jordá Pardo, A. Martínez-Villa, J. Yravedra Sainz de los Terreros, "La cueva de Los Azules (Cangas de Onís, Asturias, España), 50 años después" in Descendiendo el río Sella. Una (re)visión de la Arqueología Prehistórica del valle del Sella (Asturias, …
297.	M. Micheletti Cremasco, G. D’Amore, V. S. Sparacello, M. Mussi, M. Galland, A. Profico, M. Masali, S. Di Marco, R. Micciché, M. Friess, L. Sineo, Multi-proxy analysis suggests Late Pleistocene affinities of human skeletal remains attributed to Balzi Rossi. J. Anthropol. Sci. 99, 19–60 (2021).
298.	J. Maroto Genover, R. Montes Barquín, P. Rasines del Río, "Dataciones numéricas obtenidas en el yacimiento, resultados y contextualización" in La Cueva de Covalejos (Velo di Piélagos, Cantabria), Ocupaciones Neandertales y Sapiens en la cuenca baja del río Pas: Actuaciones arqueológicas 1997-1999 y 2002, R. Montes Barquín, J. Sanguino González, Eds. (Museo de Prehistoria y Arqueología de Cantabri…
299.	J. Menard, Las piezas dentarias de la cueva del Cuartamentero (Llanes, Oviedo). Kobie (Bilbao) 12, 31–32 (1982).
300.	L. Drak Hernández, "Las poblaciones del Holoceno inicial en la región cantábrica: cambios ambientales y microevolución humana", Dissertation, Universidad Complutense de Madrid (2016).
301.	M. D. Garralda, El craneo asturiense de Cuartamentero (Llanes, Oviedo). Kobie (Bilbao) 12, 7–29 (1982).
302.	K. Douka, C. A. Bergman, R. E. M. Hedges, F. P. Wesselingh, T. F. G. Higham, Chronology of Ksar Akil (Lebanon) and implications for the colonization of Europe by anatomically modern humans. PLOS ONE 8, e72931 (2013).
303.	M. Le Luyer, D. Henry-Gambier, "Les vestiges humains du Magdalénien de Peyrazet" in La grotte-abri de Peyrazet (Creysse, Lot, France) au Magdalénien, M. Langlais, V. Laroulandie, Eds. (CNRS éditions, 2021), pp. 153–157.
304.	M. Langlais, V. Laroulandie, F. Lacrampe-Cuyaubere, S. Costamagno, J. Rofes, A. Royer, A. Tresset, "L’archéoséquence tardiglaciaire de Peyrazet et son cadre radiométrique" in La grotte-abri de Peyrazet (Creysse, Lot, France) au Magdalénien, M. Langlais, V. Laroulandie, Eds. (CNRS éditions, 2021), pp. 49–60.
305.	J. A. Svoboda, L. Jarošová, E. Drozdová, The north Bohemian Mesolithic revisited: The excavation seasons 1998-1999. Anthropologie (Brno) 38, 291–305 (2000).
306.	J. C. Willman, "A description of the Mesolithic human dental remains from Šídelník I, Pod zubem, and Vysoká Lešnice" in Mezolit Severních Čech II, Komplexní výzkum skalních převisů na Českolipsku a Děčínsku, 2003–2015, J. A. Svoboda, Ed. (Archeologický Ústav AV ČR, Brno, 2017), 99-106.
307.	J. A. Svoboda, J. van der Plicht, V. Kuželka, Upper Palaeolithic and Mesolithic human fossils from Moravia and Bohemia (Czech Republic). Antiquity 76, 957–962 (2002).
308.	M. J. Papagrigorakis, E. Maravelakis, N. Kyparissi-Apostolika, E. Stravopodi, A. Konstantaras, O. Apostolikas, P. Toulas, C. Potagas, T. Papapolychroniou, M. Mastoris, P. N. Synodinos, A. A. Kousoulis, M. G. Tsilivakos, P. Tsakanikou, G. P. Chrousos, An Integrated Study of the Mesolithic Skeleton in Theopetra Cave, Greece: From the Skeleton Analysis to 3D Face Reconstruction. Heritage 5, 881–895 …
309.	Y. Facorellis, "Radiocarbon dating the Greek Mesolithic" in The Greek Mesolithic, Problems and perspectives, N. Galanidou, Ed. (British School at Athens, London, 2003), pp. 51–67.
310.	Y. Facorellis, N. Kyparissi-Apostolika, Y. Maniatis, The Cave of Theopetra, Kalambaka: Radiocarbon Evidence for 50,000 Years of Human Presence. Radiocarbon 43, 1029–1048 (2001).
311.	R. Blanchard, D. Peyrony, H. V. Vallois, Le Gisement et le Squelette de Saint-Germain-la-Rivière (Masson, Paris, 1972).
312.	D. Gambier, Les vestiges humains du gisement d’Isturitz (Pyrénées-Atlantiques). Antiquités Nationales 22-23, 9–26 (1990-1991).
313.	D. Ferembach, "Note sur quelques dents humaines trouvées dans le gisement des Vachons (Charente)" in Congrès Préhistorique de France. Compte rendu de la XVe Session, Société préhistorique française, Ed. (Paris, 1957), pp. 310–312.
314.	R. Dinnis, A. Bessudnov, N. Reynolds, T. Devièse, A. Pate, M. Sablin, A. Sinitsyn, T. Higham, New data for the Early Upper Paleolithic of Kostenki (Russia). J. Hum. Evol. 127, 21–40 (2019).
315.	S. E. Bailey, T. D. Weaver, J.-J. Hublin, "The Dentition of the Earliest Modern Humans: How ‘Modern’ Are They?" in Human Paleontology and Prehistory, Contributions in Honor of Yoel Rak, A. Marom, E. Hovers, Eds. (Springer International Publishing, Cham, 2017), 215-232.
316.	N. Reynolds, R. Dinnis, A. A. Bessudnov, T. Devièse, T. Higham, The Kostënki 18 child burial and the cultural and funerary landscape of Mid Upper Palaeolithic European Russia. Antiquity 91, 1435–1450 (2017).
317.	M. Mottl, A Bervavölgyi-sziklaüreg állatvilága, különös tekintettel a hazai magdalénienre. Földt. Közl. 66, 148–157 (1936).
318.	M. Vanhaeren, F. d’Errico, Grave goods from the Saint-Germain-la-Rivière burial: Evidence for social inequality in the Upper Palaeolithic. J. Anthropol. Archaeol. 24, 117–134 (2005).
319.	D. Gambier, “La mandibule humaine de Rigney” in La Grotte de Rigney (Doubs). Rapport de Sauvetage, S. David, S. André, Eds. (Besançon, 1986) Service régional de l’Archéologie de Franche-Comté, p. Annexe.
320.	J. A. Fellows Yates, I. M. Velsko, F. Aron, C. Posth, C. A. Hofman, R. M. Austin, C. E. Parker, A. E. Mann, K. Nägele, K. W. Arthur, J. W. Arthur, C. C. Bauer, I. Crevecoeur, C. Cupillard, M. C. Curtis, L. Dalén, M. Díaz-Zorita Bonilla, J. C. Díez Fernández-Lomana, D. G. Drucker, E. Escribano Escrivá, M. Francken, V. E. Gibbon, M. R. González Morales, A. Grande Mateu, K. Harvati, A. G. Henry, L. …
